# Supplementary material for: Loss of Heterozygosity associated with ubiquitous environments in yeast
Source: PLoS Genet. 2025 May 12;21(5):e1011692. doi: 10.1371/journal.pgen.1011692 (PMC12068580; doi:10.1371/journal.pgen.1011692)
Supplement: S2 Table — (XLSX) [file pgen.1011692.s011.xlsx]

## Sheet: Sheet1
S2 Table. Spore viability of S288c/YJM789 hybrid parent strain and five mutation accumulation lines from each environment.
Environment	Line	Total_spores analyzed	Viable_spores	Spore viability		Environment	Spore viability (Mean)	Spore viability (Median)
YPD	Y3	80	76	95		YPD	92.12	91.87
YPD	Y5	160	147	91.87		Ethanol	88.624	90
YPD	Y7	160	138	86.25		NaCl	83.11	91.25
YPD	Y9	80	73	91.25		High temperature (370C)	91.61	91.25
YPD	Y13	80	77	96.25		CR	91.99	92.5
Ethanol	E1	80	72	90		H2O2	80.24	87.5
Ethanol	E3	160	139	86.87		Blue light	17.74	1.25
Ethanol	E7	80	72	90		Parent	90.2	90.2
Ethanol	E9	80	72	90
Ethanol	E13	160	138	86.25
NaCl	N1	80	39	48.75
NaCl	N3	80	75	93.75
NaCl	N5	160	151	94.3
NaCl	N7	160	140	87.5
NaCl	N9	80	73	91.25
High temperature (370C)	T3	80	71	88.75
High temperature (370C)	T7	80	73	91.25
High temperature (370C)	T8	80	73	91.25
High temperature (370C)	T9	160	151	94.3
High temperature (370C)	T13	160	148	92.5
CR	C1	160	144	90
CR	C5	160	154	96.2
CR	C7	80	74	92.5
CR	C9	80	70	87.5
CR	C13	80	75	93.75
H2O2	H5	80	76	95
H2O2	H7	160	152	95
H2O2	H8	80	70	87.5
H2O2	H9	160	126	78.7
H2O2	H11	80	36	45
Blue light	B1	80	1	1.25
Blue light	B2	80	67	83.7
Blue light	B9	240	6	2.5
Blue light	B11	80	0	0
Blue light	B13	80	1	1.25
Parent	Parent	400	361	90.2
