# Supplementary material for: Loss of Heterozygosity associated with ubiquitous environments in yeast
Source: PLoS Genet. 2025 May 12;21(5):e1011692. doi: 10.1371/journal.pgen.1011692 (PMC12068580; doi:10.1371/journal.pgen.1011692)
Supplement: S3 Table — SNP position on each chromosome is shown in base pairs. Genotype of 0 indicates the S288c allele and 1 indicates the YJM789 allele. (XLSX) [file pgen.1011692.s012.xlsx]

## Sheet: het_snp_list_SY
S3 Table. List of heterozygous SNPs (52,240) from the S288c/YJM789 parent used to call LOH tracts in the MA lines. SNP position on each chromosome is shown in base pairs. Genotype of 0 indicates the S288c allele and 1 indicates the YJM789 allele.
Chromosome	Position (bp)	Genotype
chr1	2501	0/1
chr1	2512	0/1
chr1	2519	0/1
chr1	2524	0/1
chr1	2533	0/1
chr1	2535	0/1
chr1	2536	0/1
chr1	2542	0/1
chr1	2643	0/1
chr1	2825	0/1
chr1	2891	0/1
chr1	2914	0/1
chr1	2970	0/1
chr1	3328	0/1
chr1	3359	0/1
chr1	3462	0/1
chr1	3688	0/1
chr1	3723	0/1
chr1	3942	0/1
chr1	4034	0/1
chr1	4067	0/1
chr1	4119	0/1
chr1	4145	0/1
chr1	4182	0/1
chr1	4324	0/1
chr1	4508	0/1
chr1	4597	0/1
chr1	4801	0/1
chr1	4818	0/1
chr1	4819	0/1
chr1	4831	0/1
chr1	4836	0/1
chr1	4859	0/1
chr1	4949	0/1
chr1	4993	0/1
chr1	5030	0/1
chr1	5031	0/1
chr1	5035	0/1
chr1	5047	0/1
chr1	5218	0/1
chr1	5237	0/1
chr1	5451	0/1
chr1	5463	0/1
chr1	5466	0/1
chr1	5487	0/1
chr1	5569	0/1
chr1	5576	0/1
chr1	5627	0/1
chr1	5646	0/1
chr1	5718	0/1
chr1	5741	0/1
chr1	5756	0/1
chr1	5763	0/1
chr1	5814	0/1
chr1	6001	0/1
chr1	6031	0/1
chr1	6091	0/1
chr1	6153	0/1
chr1	6201	0/1
chr1	6356	0/1
chr1	6365	0/1
chr1	6556	0/1
chr1	6962	0/1
chr1	7076	0/1
chr1	7167	0/1
chr1	7268	0/1
chr1	7403	0/1
chr1	7646	0/1
chr1	10806	0/1
chr1	11045	0/1
chr1	11107	0/1
chr1	11610	0/1
chr1	11730	0/1
chr1	11740	0/1
chr1	11743	0/1
chr1	12190	0/1
chr1	12361	0/1
chr1	13244	0/1
chr1	13246	0/1
chr1	13413	0/1
chr1	13420	0/1
chr1	13442	0/1
chr1	13616	0/1
chr1	13654	0/1
chr1	13798	0/1
chr1	13807	0/1
chr1	13830	0/1
chr1	13848	0/1
chr1	13872	0/1
chr1	13942	0/1
chr1	13965	0/1
chr1	15871	0/1
chr1	15921	0/1
chr1	16046	0/1
chr1	16098	0/1
chr1	16196	0/1
chr1	16264	0/1
chr1	17485	0/1
chr1	18377	0/1
chr1	18413	0/1
chr1	18425	0/1
chr1	18457	0/1
chr1	18498	0/1
chr1	18505	0/1
chr1	18517	0/1
chr1	18553	0/1
chr1	18562	0/1
chr1	18568	0/1
chr1	18574	0/1
chr1	21221	0/1
chr1	21278	0/1
chr1	21572	0/1
chr1	21573	0/1
chr1	21593	0/1
chr1	21596	0/1
chr1	22528	0/1
chr1	22696	0/1
chr1	22743	0/1
chr1	22758	0/1
chr1	23711	0/1
chr1	23813	0/1
chr1	24766	0/1
chr1	24937	0/1
chr1	24942	0/1
chr1	24951	0/1
chr1	25190	0/1
chr1	25193	0/1
chr1	25201	0/1
chr1	25207	0/1
chr1	25351	0/1
chr1	25374	0/1
chr1	27293	0/1
chr1	27357	0/1
chr1	27376	0/1
chr1	27385	0/1
chr1	27390	0/1
chr1	27397	0/1
chr1	27402	0/1
chr1	27405	0/1
chr1	27408	0/1
chr1	27410	0/1
chr1	27411	0/1
chr1	27417	0/1
chr1	27420	0/1
chr1	27423	0/1
chr1	27458	0/1
chr1	27460	0/1
chr1	27658	0/1
chr1	27681	0/1
chr1	27684	0/1
chr1	27685	0/1
chr1	27688	0/1
chr1	28167	0/1
chr1	28278	0/1
chr1	28501	0/1
chr1	28588	0/1
chr1	28601	0/1
chr1	28635	0/1
chr1	28660	0/1
chr1	28662	0/1
chr1	28666	0/1
chr1	28676	0/1
chr1	28683	0/1
chr1	28684	0/1
chr1	28715	0/1
chr1	28719	0/1
chr1	28745	0/1
chr1	28780	0/1
chr1	28786	0/1
chr1	28793	0/1
chr1	28962	0/1
chr1	29279	0/1
chr1	29641	0/1
chr1	29978	0/1
chr1	30340	0/1
chr1	31018	0/1
chr1	32556	0/1
chr1	32574	0/1
chr1	32595	0/1
chr1	32651	0/1
chr1	32652	0/1
chr1	32766	0/1
chr1	32880	0/1
chr1	33147	0/1
chr1	33341	0/1
chr1	33347	0/1
chr1	33348	0/1
chr1	33380	0/1
chr1	33512	0/1
chr1	33548	0/1
chr1	33612	0/1
chr1	33756	0/1
chr1	33864	0/1
chr1	33867	0/1
chr1	34509	0/1
chr1	34548	0/1
chr1	34910	0/1
chr1	35059	0/1
chr1	35070	0/1
chr1	35129	0/1
chr1	35337	0/1
chr1	35421	0/1
chr1	35631	0/1
chr1	35751	0/1
chr1	35818	0/1
chr1	35889	0/1
chr1	35976	0/1
chr1	36005	0/1
chr1	36048	0/1
chr1	36123	0/1
chr1	36160	0/1
chr1	36360	0/1
chr1	36438	0/1
chr1	36524	0/1
chr1	36574	0/1
chr1	36637	0/1
chr1	36898	0/1
chr1	37019	0/1
chr1	37199	0/1
chr1	37294	0/1
chr1	37315	0/1
chr1	37330	0/1
chr1	37553	0/1
chr1	37595	0/1
chr1	37724	0/1
chr1	37976	0/1
chr1	38000	0/1
chr1	38120	0/1
chr1	38361	0/1
chr1	38490	0/1
chr1	38504	0/1
chr1	38508	0/1
chr1	38524	0/1
chr1	38533	0/1
chr1	38657	0/1
chr1	38689	0/1
chr1	38888	0/1
chr1	38980	0/1
chr1	39009	0/1
chr1	39046	0/1
chr1	39105	0/1
chr1	39123	0/1
chr1	39162	0/1
chr1	39388	0/1
chr1	39795	0/1
chr1	39901	0/1
chr1	39919	0/1
chr1	39920	0/1
chr1	39963	0/1
chr1	40064	0/1
chr1	40237	0/1
chr1	40380	0/1
chr1	40860	0/1
chr1	40866	0/1
chr1	40914	0/1
chr1	41278	0/1
chr1	41481	0/1
chr1	41499	0/1
chr1	41587	0/1
chr1	41736	0/1
chr1	41739	0/1
chr1	41802	0/1
chr1	41883	0/1
chr1	41987	0/1
chr1	42115	0/1
chr1	42257	0/1
chr1	42484	0/1
chr1	42527	0/1
chr1	42554	0/1
chr1	42562	0/1
chr1	42590	0/1
chr1	42629	0/1
chr1	42635	0/1
chr1	42662	0/1
chr1	42684	0/1
chr1	43004	0/1
chr1	43478	0/1
chr1	43532	0/1
chr1	43565	0/1
chr1	43784	0/1
chr1	44384	0/1
chr1	44588	0/1
chr1	44891	0/1
chr1	44935	0/1
chr1	45024	0/1
chr1	45198	0/1
chr1	45285	0/1
chr1	45546	0/1
chr1	45699	0/1
chr1	45831	0/1
chr1	46117	0/1
chr1	46669	0/1
chr1	46927	0/1
chr1	46966	0/1
chr1	47044	0/1
chr1	47206	0/1
chr1	47518	0/1
chr1	47845	0/1
chr1	47896	0/1
chr1	47908	0/1
chr1	48115	0/1
chr1	48302	0/1
chr1	48526	0/1
chr1	48674	0/1
chr1	48751	0/1
chr1	48755	0/1
chr1	48766	0/1
chr1	48890	0/1
chr1	48908	0/1
chr1	49103	0/1
chr1	49403	0/1
chr1	49589	0/1
chr1	49809	0/1
chr1	49871	0/1
chr1	50204	0/1
chr1	50270	0/1
chr1	50327	0/1
chr1	50343	0/1
chr1	50354	0/1
chr1	50384	0/1
chr1	50411	0/1
chr1	50456	0/1
chr1	50498	0/1
chr1	50696	0/1
chr1	50960	0/1
chr1	51095	0/1
chr1	51287	0/1
chr1	51293	0/1
chr1	51321	0/1
chr1	51350	0/1
chr1	51366	0/1
chr1	51371	0/1
chr1	51434	0/1
chr1	51488	0/1
chr1	51951	0/1
chr1	52164	0/1
chr1	52603	0/1
chr1	52613	0/1
chr1	52632	0/1
chr1	52733	0/1
chr1	52846	0/1
chr1	52849	0/1
chr1	52858	0/1
chr1	52939	0/1
chr1	52951	0/1
chr1	52984	0/1
chr1	52996	0/1
chr1	53146	0/1
chr1	53167	0/1
chr1	53266	0/1
chr1	53542	0/1
chr1	53836	0/1
chr1	53843	0/1
chr1	53851	0/1
chr1	53935	0/1
chr1	54175	0/1
chr1	54198	0/1
chr1	54244	0/1
chr1	54319	0/1
chr1	54478	0/1
chr1	54481	0/1
chr1	54508	0/1
chr1	54661	0/1
chr1	54679	0/1
chr1	54742	0/1
chr1	54784	0/1
chr1	54806	0/1
chr1	55145	0/1
chr1	55171	0/1
chr1	55213	0/1
chr1	55256	0/1
chr1	55327	0/1
chr1	55508	0/1
chr1	55688	0/1
chr1	55793	0/1
chr1	56007	0/1
chr1	56058	0/1
chr1	56107	0/1
chr1	56129	0/1
chr1	56144	0/1
chr1	56195	0/1
chr1	56351	0/1
chr1	56786	0/1
chr1	56871	0/1
chr1	56878	0/1
chr1	56904	0/1
chr1	57041	0/1
chr1	57155	0/1
chr1	57320	0/1
chr1	57669	0/1
chr1	57853	0/1
chr1	58073	0/1
chr1	58166	0/1
chr1	59229	0/1
chr1	59349	0/1
chr1	59659	0/1
chr1	59757	0/1
chr1	60198	0/1
chr1	60267	0/1
chr1	60387	0/1
chr1	60774	0/1
chr1	60912	0/1
chr1	61585	0/1
chr1	61678	0/1
chr1	61744	0/1
chr1	61768	0/1
chr1	61990	0/1
chr1	62053	0/1
chr1	62131	0/1
chr1	62134	0/1
chr1	62284	0/1
chr1	62308	0/1
chr1	62361	0/1
chr1	62565	0/1
chr1	62654	0/1
chr1	62726	0/1
chr1	62950	0/1
chr1	63025	0/1
chr1	63385	0/1
chr1	63520	0/1
chr1	63560	0/1
chr1	63658	0/1
chr1	64094	0/1
chr1	64279	0/1
chr1	64477	0/1
chr1	64663	0/1
chr1	64676	0/1
chr1	64781	0/1
chr1	64907	0/1
chr1	65036	0/1
chr1	65488	0/1
chr1	66003	0/1
chr1	66129	0/1
chr1	67120	0/1
chr1	67269	0/1
chr1	67275	0/1
chr1	67476	0/1
chr1	67715	0/1
chr1	67855	0/1
chr1	68679	0/1
chr1	68725	0/1
chr1	68739	0/1
chr1	68869	0/1
chr1	69112	0/1
chr1	69280	0/1
chr1	69403	0/1
chr1	69585	0/1
chr1	69603	0/1
chr1	69675	0/1
chr1	69678	0/1
chr1	69725	0/1
chr1	69767	0/1
chr1	69845	0/1
chr1	69951	0/1
chr1	69981	0/1
chr1	70024	0/1
chr1	70045	0/1
chr1	70071	0/1
chr1	70228	0/1
chr1	70345	0/1
chr1	70461	0/1
chr1	70497	0/1
chr1	70621	0/1
chr1	70905	0/1
chr1	70943	0/1
chr1	71008	0/1
chr1	71281	0/1
chr1	71312	0/1
chr1	71535	0/1
chr1	71601	0/1
chr1	71616	0/1
chr1	72952	0/1
chr1	73490	0/1
chr1	73519	0/1
chr1	73644	0/1
chr1	73662	0/1
chr1	73694	0/1
chr1	73703	0/1
chr1	73720	0/1
chr1	73801	0/1
chr1	74136	0/1
chr1	74208	0/1
chr1	74209	0/1
chr1	74227	0/1
chr1	74241	0/1
chr1	74723	0/1
chr1	74730	0/1
chr1	74826	0/1
chr1	74843	0/1
chr1	75038	0/1
chr1	75073	0/1
chr1	75211	0/1
chr1	75276	0/1
chr1	75277	0/1
chr1	75912	0/1
chr1	76030	0/1
chr1	76051	0/1
chr1	76096	0/1
chr1	76117	0/1
chr1	76266	0/1
chr1	76417	0/1
chr1	76496	0/1
chr1	76497	0/1
chr1	76555	0/1
chr1	76840	0/1
chr1	76861	0/1
chr1	76876	0/1
chr1	77073	0/1
chr1	77115	0/1
chr1	77152	0/1
chr1	77433	0/1
chr1	77554	0/1
chr1	77581	0/1
chr1	77737	0/1
chr1	77884	0/1
chr1	78187	0/1
chr1	78346	0/1
chr1	78392	0/1
chr1	78461	0/1
chr1	78560	0/1
chr1	78700	0/1
chr1	78910	0/1
chr1	78929	0/1
chr1	78970	0/1
chr1	78973	0/1
chr1	79012	0/1
chr1	79085	0/1
chr1	79378	0/1
chr1	79434	0/1
chr1	79449	0/1
chr1	79659	0/1
chr1	79680	0/1
chr1	79807	0/1
chr1	79900	0/1
chr1	79924	0/1
chr1	80077	0/1
chr1	80554	0/1
chr1	80946	0/1
chr1	81691	0/1
chr1	81731	0/1
chr1	81739	0/1
chr1	81841	0/1
chr1	82076	0/1
chr1	82099	0/1
chr1	82230	0/1
chr1	82244	0/1
chr1	82323	0/1
chr1	82379	0/1
chr1	82444	0/1
chr1	82662	0/1
chr1	82670	0/1
chr1	82711	0/1
chr1	83309	0/1
chr1	83337	0/1
chr1	83613	0/1
chr1	83755	0/1
chr1	83903	0/1
chr1	84106	0/1
chr1	84108	0/1
chr1	84167	0/1
chr1	84319	0/1
chr1	84349	0/1
chr1	84438	0/1
chr1	84858	0/1
chr1	85034	0/1
chr1	85265	0/1
chr1	85373	0/1
chr1	85436	0/1
chr1	85480	0/1
chr1	85590	0/1
chr1	86018	0/1
chr1	86084	0/1
chr1	86597	0/1
chr1	86648	0/1
chr1	86849	0/1
chr1	86939	0/1
chr1	86963	0/1
chr1	87490	0/1
chr1	87548	0/1
chr1	87602	0/1
chr1	87608	0/1
chr1	87780	0/1
chr1	87859	0/1
chr1	87911	0/1
chr1	88008	0/1
chr1	88212	0/1
chr1	88393	0/1
chr1	88638	0/1
chr1	88645	0/1
chr1	88745	0/1
chr1	90330	0/1
chr1	90387	0/1
chr1	90516	0/1
chr1	90665	0/1
chr1	90924	0/1
chr1	90981	0/1
chr1	91044	0/1
chr1	91173	0/1
chr1	91314	0/1
chr1	91665	0/1
chr1	91791	0/1
chr1	91902	0/1
chr1	91938	0/1
chr1	92064	0/1
chr1	92115	0/1
chr1	92310	0/1
chr1	92368	0/1
chr1	92532	0/1
chr1	92549	0/1
chr1	92671	0/1
chr1	92679	0/1
chr1	92703	0/1
chr1	92719	0/1
chr1	92722	0/1
chr1	92891	0/1
chr1	92934	0/1
chr1	92941	0/1
chr1	92955	0/1
chr1	92983	0/1
chr1	93115	0/1
chr1	93184	0/1
chr1	93310	0/1
chr1	93319	0/1
chr1	93325	0/1
chr1	93466	0/1
chr1	93563	0/1
chr1	93733	0/1
chr1	93745	0/1
chr1	93789	0/1
chr1	93865	0/1
chr1	94285	0/1
chr1	94472	0/1
chr1	94682	0/1
chr1	94767	0/1
chr1	94863	0/1
chr1	94915	0/1
chr1	95018	0/1
chr1	95055	0/1
chr1	95139	0/1
chr1	95169	0/1
chr1	95190	0/1
chr1	95238	0/1
chr1	95281	0/1
chr1	95373	0/1
chr1	95376	0/1
chr1	95388	0/1
chr1	95391	0/1
chr1	95412	0/1
chr1	95448	0/1
chr1	95552	0/1
chr1	96047	0/1
chr1	96079	0/1
chr1	96092	0/1
chr1	97418	0/1
chr1	97595	0/1
chr1	97709	0/1
chr1	98347	0/1
chr1	98419	0/1
chr1	98636	0/1
chr1	98885	0/1
chr1	99056	0/1
chr1	99227	0/1
chr1	99440	0/1
chr1	99471	0/1
chr1	99606	0/1
chr1	99929	0/1
chr1	100000	0/1
chr1	100063	0/1
chr1	100273	0/1
chr1	100840	0/1
chr1	101177	0/1
chr1	101193	0/1
chr1	101198	0/1
chr1	101230	0/1
chr1	101371	0/1
chr1	101452	0/1
chr1	101471	0/1
chr1	101563	0/1
chr1	101581	0/1
chr1	101607	0/1
chr1	101712	0/1
chr1	101991	0/1
chr1	102345	0/1
chr1	102348	0/1
chr1	102420	0/1
chr1	102483	0/1
chr1	102486	0/1
chr1	102606	0/1
chr1	102814	0/1
chr1	102864	0/1
chr1	102978	0/1
chr1	103068	0/1
chr1	103110	0/1
chr1	103141	0/1
chr1	103146	0/1
chr1	103307	0/1
chr1	103724	0/1
chr1	103782	0/1
chr1	103899	0/1
chr1	104042	0/1
chr1	104469	0/1
chr1	105028	0/1
chr1	105800	0/1
chr1	106085	0/1
chr1	106104	0/1
chr1	106109	0/1
chr1	106137	0/1
chr1	106764	0/1
chr1	106989	0/1
chr1	107001	0/1
chr1	107028	0/1
chr1	107078	0/1
chr1	107319	0/1
chr1	107505	0/1
chr1	107538	0/1
chr1	107970	0/1
chr1	108108	0/1
chr1	108391	0/1
chr1	108426	0/1
chr1	108581	0/1
chr1	108813	0/1
chr1	109447	0/1
chr1	109720	0/1
chr1	109735	0/1
chr1	109795	0/1
chr1	109887	0/1
chr1	110014	0/1
chr1	110101	0/1
chr1	110131	0/1
chr1	110595	0/1
chr1	110856	0/1
chr1	110981	0/1
chr1	111180	0/1
chr1	111344	0/1
chr1	111401	0/1
chr1	111581	0/1
chr1	111655	0/1
chr1	111983	0/1
chr1	112117	0/1
chr1	112136	0/1
chr1	112184	0/1
chr1	112207	0/1
chr1	112232	0/1
chr1	112339	0/1
chr1	112373	0/1
chr1	112808	0/1
chr1	113207	0/1
chr1	113326	0/1
chr1	113789	0/1
chr1	113852	0/1
chr1	113857	0/1
chr1	113890	0/1
chr1	113907	0/1
chr1	114102	0/1
chr1	114133	0/1
chr1	114148	0/1
chr1	114227	0/1
chr1	114319	0/1
chr1	114357	0/1
chr1	114589	0/1
chr1	114652	0/1
chr1	114824	0/1
chr1	114928	0/1
chr1	115167	0/1
chr1	115339	0/1
chr1	115494	0/1
chr1	115512	0/1
chr1	115590	0/1
chr1	115785	0/1
chr1	115917	0/1
chr1	115974	0/1
chr1	115977	0/1
chr1	116201	0/1
chr1	116238	0/1
chr1	116327	0/1
chr1	116334	0/1
chr1	116340	0/1
chr1	116511	0/1
chr1	116548	0/1
chr1	117369	0/1
chr1	117504	0/1
chr1	117510	0/1
chr1	117648	0/1
chr1	117669	0/1
chr1	117699	0/1
chr1	117940	0/1
chr1	118116	0/1
chr1	118143	0/1
chr1	118304	0/1
chr1	118540	0/1
chr1	118997	0/1
chr1	119350	0/1
chr1	119581	0/1
chr1	119672	0/1
chr1	119821	0/1
chr1	120347	0/1
chr1	120378	0/1
chr1	120818	0/1
chr1	120911	0/1
chr1	121421	0/1
chr1	121453	0/1
chr1	121655	0/1
chr1	121907	0/1
chr1	121957	0/1
chr1	122045	0/1
chr1	122147	0/1
chr1	122182	0/1
chr1	122202	0/1
chr1	122331	0/1
chr1	122768	0/1
chr1	122795	0/1
chr1	122846	0/1
chr1	123008	0/1
chr1	123047	0/1
chr1	123074	0/1
chr1	123287	0/1
chr1	123717	0/1
chr1	123785	0/1
chr1	123842	0/1
chr1	123890	0/1
chr1	123983	0/1
chr1	124181	0/1
chr1	124367	0/1
chr1	124373	0/1
chr1	124452	0/1
chr1	124539	0/1
chr1	124567	0/1
chr1	124583	0/1
chr1	124646	0/1
chr1	124649	0/1
chr1	124657	0/1
chr1	124665	0/1
chr1	124671	0/1
chr1	124719	0/1
chr1	124804	0/1
chr1	124906	0/1
chr1	124950	0/1
chr1	124984	0/1
chr1	124986	0/1
chr1	125133	0/1
chr1	125307	0/1
chr1	125382	0/1
chr1	125610	0/1
chr1	125793	0/1
chr1	126114	0/1
chr1	126258	0/1
chr1	126468	0/1
chr1	126483	0/1
chr1	126600	0/1
chr1	126897	0/1
chr1	126902	0/1
chr1	127227	0/1
chr1	127274	0/1
chr1	127410	0/1
chr1	127533	0/1
chr1	127572	0/1
chr1	127881	0/1
chr1	127902	0/1
chr1	128052	0/1
chr1	128423	0/1
chr1	128455	0/1
chr1	128589	0/1
chr1	128662	0/1
chr1	128756	0/1
chr1	128843	0/1
chr1	129063	0/1
chr1	129075	0/1
chr1	131635	0/1
chr1	131842	0/1
chr1	132928	0/1
chr1	132978	0/1
chr1	133080	0/1
chr1	133083	0/1
chr1	133134	0/1
chr1	135325	0/1
chr1	135340	0/1
chr1	135714	0/1
chr1	135952	0/1
chr1	136047	0/1
chr1	136160	0/1
chr1	141184	0/1
chr1	141984	0/1
chr1	143085	0/1
chr1	143679	0/1
chr1	143822	0/1
chr1	143852	0/1
chr1	144826	0/1
chr1	145634	0/1
chr1	146539	0/1
chr1	147414	0/1
chr1	147507	0/1
chr1	147598	0/1
chr1	147607	0/1
chr1	147655	0/1
chr1	147717	0/1
chr1	147726	0/1
chr1	147759	0/1
chr1	148146	0/1
chr1	148260	0/1
chr1	148886	0/1
chr1	149190	0/1
chr1	149238	0/1
chr1	149268	0/1
chr1	149307	0/1
chr1	149454	0/1
chr1	149594	0/1
chr1	149773	0/1
chr1	149913	0/1
chr1	149973	0/1
chr1	150303	0/1
chr1	150462	0/1
chr1	151010	0/1
chr1	151332	0/1
chr1	151333	0/1
chr1	151501	0/1
chr1	151502	0/1
chr1	151503	0/1
chr1	151526	0/1
chr1	151772	0/1
chr1	151919	0/1
chr1	152155	0/1
chr1	152233	0/1
chr1	152336	0/1
chr1	152728	0/1
chr1	153182	0/1
chr1	159623	0/1
chr1	159724	0/1
chr1	159757	0/1
chr1	159894	0/1
chr1	160179	0/1
chr1	160234	0/1
chr1	160239	0/1
chr1	160242	0/1
chr1	166001	0/1
chr1	166245	0/1
chr1	166369	0/1
chr1	166429	0/1
chr1	166571	0/1
chr1	166733	0/1
chr1	166741	0/1
chr1	166931	0/1
chr1	168686	0/1
chr1	168767	0/1
chr1	168772	0/1
chr1	168787	0/1
chr1	169205	0/1
chr1	169217	0/1
chr1	169243	0/1
chr1	169269	0/1
chr1	169422	0/1
chr1	169476	0/1
chr1	169638	0/1
chr1	169689	0/1
chr1	169830	0/1
chr1	169887	0/1
chr1	169992	0/1
chr1	170022	0/1
chr1	170564	0/1
chr1	171389	0/1
chr1	173222	0/1
chr1	175307	0/1
chr1	175318	0/1
chr1	175354	0/1
chr1	175409	0/1
chr1	175573	0/1
chr1	175876	0/1
chr1	175963	0/1
chr1	176001	0/1
chr1	176002	0/1
chr1	176015	0/1
chr1	176169	0/1
chr1	176209	0/1
chr1	176220	0/1
chr1	176266	0/1
chr1	176271	0/1
chr1	176275	0/1
chr1	176280	0/1
chr1	176293	0/1
chr1	176304	0/1
chr1	176383	0/1
chr1	176431	0/1
chr1	176694	0/1
chr1	176858	0/1
chr1	176948	0/1
chr1	177667	0/1
chr1	177726	0/1
chr1	177947	0/1
chr1	178130	0/1
chr1	178141	0/1
chr1	178355	0/1
chr1	178541	0/1
chr1	178563	0/1
chr1	178616	0/1
chr1	178751	0/1
chr1	178802	0/1
chr1	178826	0/1
chr1	178827	0/1
chr1	178989	0/1
chr1	179051	0/1
chr1	179052	0/1
chr1	179155	0/1
chr1	179221	0/1
chr1	179401	0/1
chr1	179537	0/1
chr1	179601	0/1
chr1	179609	0/1
chr1	179637	0/1
chr1	179638	0/1
chr1	190577	0/1
chr1	190621	0/1
chr1	190852	0/1
chr1	191617	0/1
chr1	191697	0/1
chr1	191704	0/1
chr1	191725	0/1
chr1	191818	0/1
chr1	191941	0/1
chr1	192041	0/1
chr1	192073	0/1
chr1	192139	0/1
chr1	192196	0/1
chr1	192429	0/1
chr1	192449	0/1
chr1	192457	0/1
chr1	192469	0/1
chr1	192531	0/1
chr1	192551	0/1
chr1	192942	0/1
chr1	192954	0/1
chr1	193197	0/1
chr1	193260	0/1
chr1	193458	0/1
chr1	193560	0/1
chr1	193590	0/1
chr1	193614	0/1
chr1	193743	0/1
chr1	193807	0/1
chr1	193916	0/1
chr1	193922	0/1
chr1	193924	0/1
chr1	194104	0/1
chr1	194475	0/1
chr1	194559	0/1
chr1	194637	0/1
chr1	194778	0/1
chr1	194803	0/1
chr1	194818	0/1
chr1	194831	0/1
chr1	194898	0/1
chr1	195087	0/1
chr1	195126	0/1
chr1	195138	0/1
chr1	195303	0/1
chr1	195309	0/1
chr1	195324	0/1
chr1	195459	0/1
chr1	196101	0/1
chr1	196248	0/1
chr1	198436	0/1
chr1	198605	0/1
chr1	198616	0/1
chr1	198619	0/1
chr1	198620	0/1
chr1	198623	0/1
chr1	198628	0/1
chr1	198648	0/1
chr1	198664	0/1
chr1	198675	0/1
chr1	198676	0/1
chr1	198677	0/1
chr1	198707	0/1
chr1	198713	0/1
chr1	198874	0/1
chr1	199932	0/1
chr1	201137	0/1
chr1	202953	0/1
chr1	203588	0/1
chr1	203589	0/1
chr1	203590	0/1
chr1	203798	0/1
chr1	203804	0/1
chr1	203807	0/1
chr1	203813	0/1
chr1	203814	0/1
chr1	203816	0/1
chr1	203828	0/1
chr1	203831	0/1
chr1	203860	0/1
chr1	203912	0/1
chr1	203922	0/1
chr1	203973	0/1
chr1	203984	0/1
chr1	204012	0/1
chr1	204023	0/1
chr1	204029	0/1
chr1	206675	0/1
chr1	207179	0/1
chr1	207299	0/1
chr1	207330	0/1
chr1	222857	0/1
chr1	223051	0/1
chr1	223059	0/1
chr1	223149	0/1
chr1	223168	0/1
chr2	6841	0/1
chr2	6859	0/1
chr2	6978	0/1
chr2	7116	0/1
chr2	7273	0/1
chr2	7329	0/1
chr2	7481	0/1
chr2	8161	0/1
chr2	8165	0/1
chr2	8174	0/1
chr2	8180	0/1
chr2	8186	0/1
chr2	8187	0/1
chr2	8216	0/1
chr2	8221	0/1
chr2	8222	0/1
chr2	8238	0/1
chr2	8250	0/1
chr2	8253	0/1
chr2	8280	0/1
chr2	8281	0/1
chr2	8283	0/1
chr2	8288	0/1
chr2	8306	0/1
chr2	8328	0/1
chr2	8331	0/1
chr2	8393	0/1
chr2	9487	0/1
chr2	9560	0/1
chr2	9679	0/1
chr2	9688	0/1
chr2	9802	0/1
chr2	9829	0/1
chr2	9844	0/1
chr2	9878	0/1
chr2	9899	0/1
chr2	9932	0/1
chr2	9950	0/1
chr2	10136	0/1
chr2	10210	0/1
chr2	10401	0/1
chr2	10572	0/1
chr2	10621	0/1
chr2	10627	0/1
chr2	10674	0/1
chr2	10708	0/1
chr2	10783	0/1
chr2	10795	0/1
chr2	10801	0/1
chr2	10862	0/1
chr2	10919	0/1
chr2	10943	0/1
chr2	11039	0/1
chr2	11129	0/1
chr2	11326	0/1
chr2	11327	0/1
chr2	11360	0/1
chr2	11361	0/1
chr2	11435	0/1
chr2	11470	0/1
chr2	11545	0/1
chr2	11738	0/1
chr2	11749	0/1
chr2	11855	0/1
chr2	11892	0/1
chr2	12122	0/1
chr2	12208	0/1
chr2	12485	0/1
chr2	12511	0/1
chr2	12728	0/1
chr2	12839	0/1
chr2	13061	0/1
chr2	13169	0/1
chr2	13189	0/1
chr2	13313	0/1
chr2	13609	0/1
chr2	13688	0/1
chr2	14054	0/1
chr2	14316	0/1
chr2	14472	0/1
chr2	14922	0/1
chr2	15101	0/1
chr2	15222	0/1
chr2	15234	0/1
chr2	15726	0/1
chr2	15830	0/1
chr2	16380	0/1
chr2	16392	0/1
chr2	16749	0/1
chr2	17715	0/1
chr2	18082	0/1
chr2	18175	0/1
chr2	18513	0/1
chr2	18942	0/1
chr2	19218	0/1
chr2	19557	0/1
chr2	19824	0/1
chr2	19967	0/1
chr2	20268	0/1
chr2	20442	0/1
chr2	20445	0/1
chr2	20520	0/1
chr2	20730	0/1
chr2	20844	0/1
chr2	21461	0/1
chr2	21480	0/1
chr2	21610	0/1
chr2	21613	0/1
chr2	21769	0/1
chr2	21805	0/1
chr2	21977	0/1
chr2	21979	0/1
chr2	22296	0/1
chr2	22415	0/1
chr2	23230	0/1
chr2	23766	0/1
chr2	24209	0/1
chr2	24532	0/1
chr2	24601	0/1
chr2	24859	0/1
chr2	28538	0/1
chr2	28614	0/1
chr2	28912	0/1
chr2	28960	0/1
chr2	29064	0/1
chr2	29114	0/1
chr2	29190	0/1
chr2	29192	0/1
chr2	29269	0/1
chr2	29289	0/1
chr2	29361	0/1
chr2	29377	0/1
chr2	29424	0/1
chr2	29426	0/1
chr2	35631	0/1
chr2	35840	0/1
chr2	35846	0/1
chr2	36262	0/1
chr2	36362	0/1
chr2	36389	0/1
chr2	36517	0/1
chr2	36518	0/1
chr2	37454	0/1
chr2	37628	0/1
chr2	39234	0/1
chr2	39405	0/1
chr2	39435	0/1
chr2	39607	0/1
chr2	40179	0/1
chr2	40260	0/1
chr2	40329	0/1
chr2	40479	0/1
chr2	40554	0/1
chr2	40600	0/1
chr2	40699	0/1
chr2	40720	0/1
chr2	40882	0/1
chr2	40983	0/1
chr2	40992	0/1
chr2	41046	0/1
chr2	41484	0/1
chr2	41506	0/1
chr2	41913	0/1
chr2	42187	0/1
chr2	42836	0/1
chr2	42921	0/1
chr2	43179	0/1
chr2	43330	0/1
chr2	43348	0/1
chr2	43654	0/1
chr2	43688	0/1
chr2	43708	0/1
chr2	44047	0/1
chr2	44098	0/1
chr2	44904	0/1
chr2	44974	0/1
chr2	45009	0/1
chr2	45075	0/1
chr2	45269	0/1
chr2	45299	0/1
chr2	45392	0/1
chr2	45594	0/1
chr2	45824	0/1
chr2	45866	0/1
chr2	45960	0/1
chr2	46603	0/1
chr2	46720	0/1
chr2	46755	0/1
chr2	46777	0/1
chr2	47062	0/1
chr2	47244	0/1
chr2	47612	0/1
chr2	47971	0/1
chr2	48461	0/1
chr2	48655	0/1
chr2	48762	0/1
chr2	48770	0/1
chr2	48881	0/1
chr2	48887	0/1
chr2	49026	0/1
chr2	49031	0/1
chr2	49379	0/1
chr2	49383	0/1
chr2	49603	0/1
chr2	49730	0/1
chr2	49999	0/1
chr2	50071	0/1
chr2	50072	0/1
chr2	50569	0/1
chr2	50583	0/1
chr2	50601	0/1
chr2	50954	0/1
chr2	51538	0/1
chr2	51976	0/1
chr2	52083	0/1
chr2	52107	0/1
chr2	52217	0/1
chr2	52319	0/1
chr2	53017	0/1
chr2	53037	0/1
chr2	53148	0/1
chr2	53512	0/1
chr2	53554	0/1
chr2	53802	0/1
chr2	53815	0/1
chr2	54034	0/1
chr2	54042	0/1
chr2	54156	0/1
chr2	54267	0/1
chr2	54607	0/1
chr2	54682	0/1
chr2	54813	0/1
chr2	54988	0/1
chr2	55167	0/1
chr2	55191	0/1
chr2	55192	0/1
chr2	55537	0/1
chr2	55693	0/1
chr2	56482	0/1
chr2	56575	0/1
chr2	56602	0/1
chr2	56865	0/1
chr2	56942	0/1
chr2	56961	0/1
chr2	57316	0/1
chr2	57390	0/1
chr2	57674	0/1
chr2	57742	0/1
chr2	57812	0/1
chr2	58180	0/1
chr2	58496	0/1
chr2	58787	0/1
chr2	58900	0/1
chr2	59001	0/1
chr2	59164	0/1
chr2	59191	0/1
chr2	59525	0/1
chr2	59755	0/1
chr2	60298	0/1
chr2	60446	0/1
chr2	60470	0/1
chr2	60478	0/1
chr2	60545	0/1
chr2	60551	0/1
chr2	60786	0/1
chr2	60829	0/1
chr2	60917	0/1
chr2	61024	0/1
chr2	61031	0/1
chr2	61067	0/1
chr2	61071	0/1
chr2	61089	0/1
chr2	61103	0/1
chr2	61199	0/1
chr2	61202	0/1
chr2	61208	0/1
chr2	61287	0/1
chr2	61304	0/1
chr2	61376	0/1
chr2	61447	0/1
chr2	61810	0/1
chr2	61835	0/1
chr2	62000	0/1
chr2	62381	0/1
chr2	62709	0/1
chr2	62879	0/1
chr2	62891	0/1
chr2	62971	0/1
chr2	63113	0/1
chr2	63115	0/1
chr2	63144	0/1
chr2	63295	0/1
chr2	63304	0/1
chr2	63305	0/1
chr2	63428	0/1
chr2	63732	0/1
chr2	63857	0/1
chr2	63955	0/1
chr2	64139	0/1
chr2	64291	0/1
chr2	64716	0/1
chr2	64864	0/1
chr2	65171	0/1
chr2	65480	0/1
chr2	65818	0/1
chr2	65858	0/1
chr2	65975	0/1
chr2	66052	0/1
chr2	66467	0/1
chr2	66479	0/1
chr2	66566	0/1
chr2	66790	0/1
chr2	66829	0/1
chr2	66889	0/1
chr2	67003	0/1
chr2	67076	0/1
chr2	67361	0/1
chr2	68163	0/1
chr2	68172	0/1
chr2	68245	0/1
chr2	68834	0/1
chr2	68867	0/1
chr2	69128	0/1
chr2	69229	0/1
chr2	69616	0/1
chr2	69772	0/1
chr2	70169	0/1
chr2	70420	0/1
chr2	70525	0/1
chr2	70638	0/1
chr2	71276	0/1
chr2	71395	0/1
chr2	71420	0/1
chr2	71486	0/1
chr2	71634	0/1
chr2	71636	0/1
chr2	72018	0/1
chr2	72096	0/1
chr2	72117	0/1
chr2	72147	0/1
chr2	72209	0/1
chr2	72395	0/1
chr2	73337	0/1
chr2	73354	0/1
chr2	73359	0/1
chr2	73943	0/1
chr2	74102	0/1
chr2	74189	0/1
chr2	74688	0/1
chr2	74853	0/1
chr2	74920	0/1
chr2	74929	0/1
chr2	75097	0/1
chr2	75564	0/1
chr2	76203	0/1
chr2	76212	0/1
chr2	76314	0/1
chr2	76869	0/1
chr2	76947	0/1
chr2	77223	0/1
chr2	77259	0/1
chr2	78537	0/1
chr2	78701	0/1
chr2	78705	0/1
chr2	79464	0/1
chr2	79470	0/1
chr2	79692	0/1
chr2	79837	0/1
chr2	80217	0/1
chr2	80838	0/1
chr2	81388	0/1
chr2	81418	0/1
chr2	81427	0/1
chr2	81448	0/1
chr2	81451	0/1
chr2	81460	0/1
chr2	81478	0/1
chr2	81655	0/1
chr2	81997	0/1
chr2	82276	0/1
chr2	82558	0/1
chr2	82573	0/1
chr2	83152	0/1
chr2	83443	0/1
chr2	83521	0/1
chr2	83659	0/1
chr2	83662	0/1
chr2	83698	0/1
chr2	83713	0/1
chr2	83908	0/1
chr2	83944	0/1
chr2	84305	0/1
chr2	84352	0/1
chr2	84413	0/1
chr2	84553	0/1
chr2	84589	0/1
chr2	84590	0/1
chr2	84631	0/1
chr2	84823	0/1
chr2	84862	0/1
chr2	84976	0/1
chr2	85339	0/1
chr2	85504	0/1
chr2	85528	0/1
chr2	85816	0/1
chr2	85903	0/1
chr2	86416	0/1
chr2	86465	0/1
chr2	86473	0/1
chr2	86518	0/1
chr2	86533	0/1
chr2	86699	0/1
chr2	87058	0/1
chr2	87169	0/1
chr2	87294	0/1
chr2	87772	0/1
chr2	87809	0/1
chr2	88046	0/1
chr2	88087	0/1
chr2	88152	0/1
chr2	88380	0/1
chr2	89547	0/1
chr2	89612	0/1
chr2	89621	0/1
chr2	89628	0/1
chr2	89733	0/1
chr2	89785	0/1
chr2	90193	0/1
chr2	90196	0/1
chr2	90202	0/1
chr2	90284	0/1
chr2	90359	0/1
chr2	90685	0/1
chr2	90715	0/1
chr2	91043	0/1
chr2	91523	0/1
chr2	91799	0/1
chr2	92362	0/1
chr2	92780	0/1
chr2	93100	0/1
chr2	93331	0/1
chr2	93811	0/1
chr2	93981	0/1
chr2	94290	0/1
chr2	94347	0/1
chr2	94742	0/1
chr2	94764	0/1
chr2	95093	0/1
chr2	95177	0/1
chr2	95181	0/1
chr2	95270	0/1
chr2	95343	0/1
chr2	95360	0/1
chr2	95376	0/1
chr2	95610	0/1
chr2	96328	0/1
chr2	96610	0/1
chr2	96664	0/1
chr2	96789	0/1
chr2	97068	0/1
chr2	97341	0/1
chr2	97590	0/1
chr2	97884	0/1
chr2	98862	0/1
chr2	98940	0/1
chr2	99188	0/1
chr2	99228	0/1
chr2	99464	0/1
chr2	99756	0/1
chr2	99759	0/1
chr2	99849	0/1
chr2	100878	0/1
chr2	100968	0/1
chr2	101103	0/1
chr2	101479	0/1
chr2	101563	0/1
chr2	101671	0/1
chr2	101689	0/1
chr2	101695	0/1
chr2	101703	0/1
chr2	101704	0/1
chr2	102053	0/1
chr2	102116	0/1
chr2	102386	0/1
chr2	102419	0/1
chr2	102432	0/1
chr2	102533	0/1
chr2	102572	0/1
chr2	102815	0/1
chr2	102947	0/1
chr2	103646	0/1
chr2	103652	0/1
chr2	104641	0/1
chr2	104669	0/1
chr2	104848	0/1
chr2	115774	0/1
chr2	116038	0/1
chr2	116084	0/1
chr2	116102	0/1
chr2	116106	0/1
chr2	116143	0/1
chr2	116518	0/1
chr2	116701	0/1
chr2	116704	0/1
chr2	116707	0/1
chr2	116832	0/1
chr2	116848	0/1
chr2	116850	0/1
chr2	116939	0/1
chr2	116947	0/1
chr2	117298	0/1
chr2	117595	0/1
chr2	117972	0/1
chr2	118289	0/1
chr2	118370	0/1
chr2	118457	0/1
chr2	118818	0/1
chr2	118921	0/1
chr2	118953	0/1
chr2	118959	0/1
chr2	119103	0/1
chr2	119247	0/1
chr2	119499	0/1
chr2	119604	0/1
chr2	119739	0/1
chr2	120170	0/1
chr2	120369	0/1
chr2	120427	0/1
chr2	120430	0/1
chr2	120437	0/1
chr2	120585	0/1
chr2	120630	0/1
chr2	120701	0/1
chr2	120888	0/1
chr2	121101	0/1
chr2	121194	0/1
chr2	121421	0/1
chr2	121809	0/1
chr2	121848	0/1
chr2	121908	0/1
chr2	123008	0/1
chr2	123103	0/1
chr2	123311	0/1
chr2	123320	0/1
chr2	123339	0/1
chr2	123764	0/1
chr2	123800	0/1
chr2	123889	0/1
chr2	123940	0/1
chr2	124174	0/1
chr2	124286	0/1
chr2	124505	0/1
chr2	124574	0/1
chr2	124616	0/1
chr2	124617	0/1
chr2	124932	0/1
chr2	124959	0/1
chr2	124966	0/1
chr2	125022	0/1
chr2	125552	0/1
chr2	126130	0/1
chr2	126263	0/1
chr2	126335	0/1
chr2	126692	0/1
chr2	126836	0/1
chr2	127166	0/1
chr2	127964	0/1
chr2	128257	0/1
chr2	128423	0/1
chr2	128479	0/1
chr2	128480	0/1
chr2	128547	0/1
chr2	128669	0/1
chr2	129254	0/1
chr2	129308	0/1
chr2	129347	0/1
chr2	129386	0/1
chr2	129437	0/1
chr2	129668	0/1
chr2	129692	0/1
chr2	129791	0/1
chr2	130349	0/1
chr2	130370	0/1
chr2	130407	0/1
chr2	130769	0/1
chr2	130988	0/1
chr2	131020	0/1
chr2	131051	0/1
chr2	131140	0/1
chr2	131705	0/1
chr2	131783	0/1
chr2	132280	0/1
chr2	132482	0/1
chr2	132564	0/1
chr2	132576	0/1
chr2	132654	0/1
chr2	132945	0/1
chr2	132975	0/1
chr2	133163	0/1
chr2	133239	0/1
chr2	133595	0/1
chr2	133612	0/1
chr2	133742	0/1
chr2	133779	0/1
chr2	133938	0/1
chr2	134090	0/1
chr2	135183	0/1
chr2	135214	0/1
chr2	135630	0/1
chr2	135667	0/1
chr2	135827	0/1
chr2	135923	0/1
chr2	136582	0/1
chr2	136632	0/1
chr2	136840	0/1
chr2	137745	0/1
chr2	137859	0/1
chr2	137868	0/1
chr2	137948	0/1
chr2	138346	0/1
chr2	138529	0/1
chr2	138734	0/1
chr2	138835	0/1
chr2	139079	0/1
chr2	140021	0/1
chr2	140061	0/1
chr2	140131	0/1
chr2	140383	0/1
chr2	140621	0/1
chr2	140643	0/1
chr2	141015	0/1
chr2	141175	0/1
chr2	141191	0/1
chr2	141207	0/1
chr2	141215	0/1
chr2	141553	0/1
chr2	141579	0/1
chr2	141987	0/1
chr2	142133	0/1
chr2	142181	0/1
chr2	142186	0/1
chr2	142208	0/1
chr2	142364	0/1
chr2	142625	0/1
chr2	142804	0/1
chr2	142980	0/1
chr2	143298	0/1
chr2	143327	0/1
chr2	143335	0/1
chr2	143478	0/1
chr2	143491	0/1
chr2	143518	0/1
chr2	143613	0/1
chr2	143759	0/1
chr2	143940	0/1
chr2	144151	0/1
chr2	144610	0/1
chr2	144658	0/1
chr2	144660	0/1
chr2	144742	0/1
chr2	145474	0/1
chr2	145486	0/1
chr2	145924	0/1
chr2	145980	0/1
chr2	146099	0/1
chr2	146107	0/1
chr2	146113	0/1
chr2	146114	0/1
chr2	146129	0/1
chr2	146169	0/1
chr2	146217	0/1
chr2	146248	0/1
chr2	146312	0/1
chr2	146333	0/1
chr2	146444	0/1
chr2	146609	0/1
chr2	146672	0/1
chr2	146699	0/1
chr2	146992	0/1
chr2	147197	0/1
chr2	147484	0/1
chr2	148172	0/1
chr2	148327	0/1
chr2	148396	0/1
chr2	148429	0/1
chr2	148600	0/1
chr2	149026	0/1
chr2	149182	0/1
chr2	149400	0/1
chr2	149696	0/1
chr2	149872	0/1
chr2	150200	0/1
chr2	150513	0/1
chr2	150781	0/1
chr2	151212	0/1
chr2	151397	0/1
chr2	151407	0/1
chr2	152176	0/1
chr2	153918	0/1
chr2	155135	0/1
chr2	155739	0/1
chr2	155783	0/1
chr2	156203	0/1
chr2	156902	0/1
chr2	158200	0/1
chr2	158707	0/1
chr2	158800	0/1
chr2	158803	0/1
chr2	159067	0/1
chr2	159079	0/1
chr2	159139	0/1
chr2	159303	0/1
chr2	159397	0/1
chr2	159427	0/1
chr2	159595	0/1
chr2	159857	0/1
chr2	160143	0/1
chr2	161687	0/1
chr2	162420	0/1
chr2	163854	0/1
chr2	163967	0/1
chr2	163989	0/1
chr2	164000	0/1
chr2	164317	0/1
chr2	164828	0/1
chr2	164914	0/1
chr2	164995	0/1
chr2	165048	0/1
chr2	165107	0/1
chr2	165432	0/1
chr2	165525	0/1
chr2	165593	0/1
chr2	165669	0/1
chr2	165729	0/1
chr2	166084	0/1
chr2	166311	0/1
chr2	166544	0/1
chr2	166572	0/1
chr2	166703	0/1
chr2	166816	0/1
chr2	166909	0/1
chr2	167174	0/1
chr2	167373	0/1
chr2	167426	0/1
chr2	167527	0/1
chr2	167897	0/1
chr2	167998	0/1
chr2	168012	0/1
chr2	168036	0/1
chr2	168065	0/1
chr2	168150	0/1
chr2	168194	0/1
chr2	168245	0/1
chr2	168448	0/1
chr2	168467	0/1
chr2	168536	0/1
chr2	168653	0/1
chr2	168711	0/1
chr2	168731	0/1
chr2	168747	0/1
chr2	168775	0/1
chr2	168802	0/1
chr2	169483	0/1
chr2	169496	0/1
chr2	169529	0/1
chr2	169566	0/1
chr2	169589	0/1
chr2	169601	0/1
chr2	169621	0/1
chr2	169820	0/1
chr2	169875	0/1
chr2	170167	0/1
chr2	170206	0/1
chr2	170207	0/1
chr2	170208	0/1
chr2	170320	0/1
chr2	170442	0/1
chr2	170790	0/1
chr2	171183	0/1
chr2	171433	0/1
chr2	171570	0/1
chr2	171612	0/1
chr2	172028	0/1
chr2	172038	0/1
chr2	172113	0/1
chr2	172223	0/1
chr2	172245	0/1
chr2	172262	0/1
chr2	172346	0/1
chr2	172488	0/1
chr2	172965	0/1
chr2	173028	0/1
chr2	173043	0/1
chr2	173488	0/1
chr2	173659	0/1
chr2	173811	0/1
chr2	173864	0/1
chr2	174030	0/1
chr2	174060	0/1
chr2	174535	0/1
chr2	174555	0/1
chr2	174597	0/1
chr2	174599	0/1
chr2	174685	0/1
chr2	174688	0/1
chr2	174758	0/1
chr2	174853	0/1
chr2	174871	0/1
chr2	175054	0/1
chr2	175109	0/1
chr2	175409	0/1
chr2	175439	0/1
chr2	175505	0/1
chr2	175526	0/1
chr2	175784	0/1
chr2	175964	0/1
chr2	176009	0/1
chr2	176045	0/1
chr2	176084	0/1
chr2	176261	0/1
chr2	177622	0/1
chr2	177793	0/1
chr2	178351	0/1
chr2	179248	0/1
chr2	179257	0/1
chr2	179290	0/1
chr2	179410	0/1
chr2	179872	0/1
chr2	180070	0/1
chr2	180255	0/1
chr2	180379	0/1
chr2	180607	0/1
chr2	181033	0/1
chr2	181034	0/1
chr2	181279	0/1
chr2	181425	0/1
chr2	181635	0/1
chr2	181647	0/1
chr2	182128	0/1
chr2	182137	0/1
chr2	182323	0/1
chr2	182436	0/1
chr2	182892	0/1
chr2	182901	0/1
chr2	183084	0/1
chr2	183198	0/1
chr2	183456	0/1
chr2	183459	0/1
chr2	183726	0/1
chr2	183810	0/1
chr2	183889	0/1
chr2	184144	0/1
chr2	184218	0/1
chr2	184236	0/1
chr2	184249	0/1
chr2	184343	0/1
chr2	184932	0/1
chr2	184941	0/1
chr2	185478	0/1
chr2	185922	0/1
chr2	186322	0/1
chr2	186522	0/1
chr2	186555	0/1
chr2	186623	0/1
chr2	186648	0/1
chr2	186709	0/1
chr2	186753	0/1
chr2	186759	0/1
chr2	186778	0/1
chr2	186915	0/1
chr2	187153	0/1
chr2	187788	0/1
chr2	187873	0/1
chr2	188701	0/1
chr2	188734	0/1
chr2	188743	0/1
chr2	189209	0/1
chr2	189433	0/1
chr2	189673	0/1
chr2	189901	0/1
chr2	190069	0/1
chr2	190246	0/1
chr2	190408	0/1
chr2	190452	0/1
chr2	190583	0/1
chr2	190670	0/1
chr2	190816	0/1
chr2	190881	0/1
chr2	191050	0/1
chr2	191091	0/1
chr2	191207	0/1
chr2	191242	0/1
chr2	191470	0/1
chr2	191528	0/1
[truncated: 50,242 more rows]
