# Supplementary material for: Loss of Heterozygosity associated with ubiquitous environments in yeast
Source: PLoS Genet. 2025 May 12;21(5):e1011692. doi: 10.1371/journal.pgen.1011692 (PMC12068580; doi:10.1371/journal.pgen.1011692)
Supplement: S4 Table — (XLSX) [file pgen.1011692.s013.xlsx]

## Sheet: SNP fixation
S4 Table. Read coverage and SNP distribution across 70 MA lines from seven different environmental conditions										Percentage of SNPs fixed towards S288c and YJM789
Environment	Line	Raw read coverage (X)	Parent_SNPs	S288c_fixed SNPs	Heterozygous SNPs	YJM789_fixed SNPs	S288c fixed (%)	YJM789 fixed (%)		Environment	Mean_S288c	Median_S288c	Mean_YJM789	Median_YJM789
YPD	Y1	147.689	52240	368	51766	106	0.704441	0.20291		YPD	1.21708	0.86428	0.869257	0.206738
YPD	Y2	159.567	52240	2220	50018	2	4.24962	0.00382848		Ethanol	0.859691	0.731754	2.30881	1.21703
YPD	Y3	202.977	52240	640	51161	439	1.22511	0.840352		NaCl	1.25467	0.952162	0.360749	0.052685
YPD	Y5	127.952	52240	359	51877	4	0.687213	0.00765697		High temperature (370C)	2.64148	2.13514	1.18204	0.515345
YPD	Y7	210.486	52240	538	50601	1101	1.02986	2.10758		CR	0.966054	0.98043	0.109639	0.0785877
YPD	Y8	157.773	52240	356	51879	5	0.68147	0.00957121		H2O2	5.94751	4.72218	7.99612	6.95607
YPD	Y9	268.338	52240	587	51446	207	1.12366	0.396248		Blue light	16.3817	17.0765	14.746	14.0353
YPD	Y11	173.095	52240	387	49301	2552	0.740812	4.88515
YPD	Y13	236.554	52240	480	51650	110	0.918836	0.210567
YPD	Y15	182.162	52240	423	51802	15	0.809724	0.0287136
Ethanol	E1	129.391	52135	368	51000	767	0.70586	1.47118
Ethanol	E2	156.759	52135	390	51598	147	0.748058	0.28196
Ethanol	E3	441.872	52135	553	51080	502	1.06071	0.962885
Ethanol	E5	152.574	52135	310	51545	280	0.59461	0.537067
Ethanol	E7	218.91	52135	602	49078	2455	1.15469	4.70893
Ethanol	E8	193.978	52135	373	48664	3098	0.71545	5.94227
Ethanol	E9	229.3	52135	851	50478	806	1.6323	1.54599
Ethanol	E11	185.68	52135	284	51639	212	0.54474	0.406637
Ethanol	E13	237.822	52135	408	48346	3381	0.782584	6.48509
Ethanol	E15	170.88	52135	343	51403	389	0.657907	0.74614
NaCl	N1	188.817	52197	1024	51135	38	1.9618	0.0728011
NaCl	N2	167.296	52197	511	51685	1	0.978983	0.00191582
NaCl	N3	504.267	52197	475	51138	584	0.910014	1.11884
NaCl	N5	128.029	52197	416	51764	17	0.796981	0.0325689
NaCl	N7	596.992	52197	599	51597	1	1.14758	0.00191582
NaCl	N8	167.165	52197	483	51576	138	0.925341	0.264383
NaCl	N9	323.962	52197	669	51518	10	1.28168	0.0191582
NaCl	N11	170.709	52197	352	51782	63	0.674368	0.120697
NaCl	N13	407.537	52197	1613	49565	1019	3.09022	1.95222
NaCl	N15	166.452	52197	407	51778	12	0.779738	0.0229898
High temperature (370C)	T1	146.276	52198	734	50561	903	1.40618	1.72995
High temperature (370C)	T2	165.441	52198	1637	47982	2579	3.13614	4.9408
High temperature (370C)	T3	348.703	52198	959	51069	170	1.83724	0.325683
High temperature (370C)	T5	140.996	52198	798	51326	74	1.52879	0.141768
High temperature (370C)	T7	327.083	52198	1270	50879	49	2.43304	0.0938733
High temperature (370C)	T8	166.797	52198	677	51153	368	1.29698	0.705008
High temperature (370C)	T9	140.619	52198	599	50990	609	1.14755	1.16671
High temperature (370C)	T11	159.891	52198	3359	47478	1361	6.43511	2.60738
High temperature (370C)	T13	268.99	52198	2429	49718	51	4.65343	0.0977049
High temperature (370C)	T15	134.586	52198	1326	50866	6	2.54033	0.0114947
CR	C1	132.969	52171	381	51784	6	0.730291	0.0115006
CR	C2	225.143	52171	477	51688	6	0.914301	0.0115006
CR	C3	112.307	52171	497	51552	122	0.952637	0.233846
CR	C5	150.66	52171	417	51688	66	0.799295	0.126507
CR	C7	124.395	52171	543	51450	178	1.04081	0.341186
CR	C8	213.183	52171	526	51624	21	1.00822	0.0402522
CR	C9	119.492	52171	583	51564	24	1.11748	0.0460026
CR	C11	110.791	52171	468	51655	48	0.89705	0.0920051
CR	C13	135.103	52171	558	51546	67	1.06956	0.128424
CR	C15	114.269	52171	590	51547	34	1.1309	0.0651703
H2O2	H1	116.084	52084	3991	46485	1608	7.66262	3.08732
H2O2	H2	177.748	52084	1349	49760	975	2.59005	1.87198
H2O2	H3	150.012	52084	2106	49778	200	4.04347	0.383995
H2O2	H5	121.689	52084	2605	46230	3249	5.00154	6.238
H2O2	H7	223.964	52084	2314	41222	8548	4.44282	16.4119
H2O2	H8	184.071	52084	4261	39612	8211	8.18102	15.7649
H2O2	H9	518.185	52084	3345	43361	5378	6.42232	10.3256
H2O2	H11	168.597	52084	758	48092	3234	1.45534	6.2092
H2O2	H13	261.8	52084	8460	37377	6247	16.243	11.9941
H2O2	H15	148.622	52084	1788	46299	3997	3.43292	7.67414
Blue light	B1	138.622	52019	5689	38465	7865	10.9364	15.1195
Blue light	B2	168.012	52019	9433	37576	5010	18.1338	9.6311
Blue light	B3	270.792	52019	10427	32780	8812	20.0446	16.94
Blue light	B5	122.79	52019	8242	40066	3711	15.8442	7.13393
Blue light	B7	205.385	52019	9080	36202	6737	17.4552	12.951
Blue light	B8	160.332	52019	5870	30997	15152	11.2843	29.1278
Blue light	B9	409.188	52019	8686	35362	7971	16.6977	15.3232
Blue light	B11	151.239	52019	10015	33116	8888	19.2526	17.0861
Blue light	B13	1196.38	52019	7217	38954	5848	13.8738	11.242
Blue light	B15	165.44	52019	10557	34749	6713	20.2945	12.9049
