# Supplementary material for: Loss of Heterozygosity associated with ubiquitous environments in yeast
Source: PLoS Genet. 2025 May 12;21(5):e1011692. doi: 10.1371/journal.pgen.1011692 (PMC12068580; doi:10.1371/journal.pgen.1011692)
Supplement: S5 Table — A minimum of 3 SNPs supports the LOH tracts. (XLSX) [file pgen.1011692.s014.xlsx]

## Sheet: YPD
S5 Table. LOH tracts accumulated in MA lines. A minimum of 3 SNPs supports the LOH tracts.
Line	Chromosome	SNP_start	SNP_end	LOH_start	LOH_end	LOH_width	Number_of_SNPs_supporting_LOH	Fixation	LOH_mechanism	Telomere_distance	Telomere_type	LOH_type	Centromere_distance
Y1	chr1	203588	203590	203270	203694	423.5	3	S288c	Deletion	25717	right	Interstitial	51747
Y1	chr4	1154405	1154412	1154363	1.15508e+06	720.5	3	S288c	Recombination	369542	right	Interstitial	704597
Y1	chr5	565711	565731	565693	565734	41	4	S288c	Recombination	3865	right	Interstitial	413648
Y1	chr5	566565	566580	566554	566932	378	3	S288c	Recombination	2667.5	right	Interstitial	414508
Y1	chr5	567403	567461	567399	567464	64.5	3	S288c	Recombination	2135.5	right	Interstitial	415354
Y1	chr6	258520	259125	258467	259153	686	6	S288c	Recombination	10578	right	Interstitial	109898
Y1	chr6	262598	266889	262446	266889	4442.5	38	YJM789	Recombination	2842	right	Interstitial	113878
Y1	chr6	250718	258414	249544	258467	8923	52	YJM789	Recombination	11264	right	Terminal	100976
Y1	chr7	75341	76021	75316.5	76085	768.5	11	YJM789	Recombination	74535.5	left	Interstitial	420894
Y1	chr7	496875	496909	496822	496928	107	3	YJM789	Recombination	496040	left	Interstitial	50.5
Y1	chr7	568662	568674	568654	571802	3148.5	3	S288c	Recombination	511832	right	Interstitial	71675
Y1	chr8	553968	554028	553948	554030	81.5	4	S288c	Deletion	2075.5	right	Interstitial	448304
Y1	chr11	15594	15600	15435.5	15601.5	166	3	S288c	Deletion	14628.5	left	Interstitial	424586
Y1	chr11	666404	666468	666098	666468	370.5	6	S288c	Recombination	0	right	Interstitial	225910
Y1	chr15	624314	624339	623884	624340	456.5	4	S288c	Deletion	459582	right	Interstitial	297241
Y1	chr16	62364	62472	62323	62511	188	3	S288c	Recombination	55100	left	Interstitial	493504
Y1	chr16	63398	63417	63388.5	63436	47.5	5	S288c	Recombination	56165.5	left	Interstitial	492579
Y1	chr16	844407	844419	844239	844420	181.5	3	S288c	Recombination	97975.5	right	Interstitial	288224
Y1	chr16	929716	929769	929704	929836	132	6	S288c	Deletion	12560	right	Interstitial	373689
Y2	chr1	27376	27402	27366.5	27403.5	37	5	S288c	Recombination	26565.5	left	Interstitial	124120
Y2	chr3	82578	82589	82566	82606	40	3	S288c	Recombination	81468	left	Interstitial	31837
Y2	chr3	292616	292633	292608	292676	67	5	S288c	Recombination	23107.5	right	Interstitial	178166
Y2	chr5	567403	567461	567399	567464	64.5	3	S288c	Recombination	2135.5	right	Interstitial	415354
Y2	chr7	496988	497029	496985	497038	52.5	6	S288c	Recombination	496204	left	Interstitial	6
Y2	chr8	93014	93035	92996	93045	49	4	S288c	Recombination	87491	left	Interstitial	12599.5
Y2	chr8	525441	525454	525421	525456	34.5	5	S288c	Deletion	30649.5	right	Interstitial	419776
Y2	chr8	553968	554028	553948	554030	81.5	4	S288c	Recombination	2075.5	right	Interstitial	448304
Y2	chr11	666404	666421	666098	666421	323.5	4	S288c	Recombination	0	right	Interstitial	225910
Y2	chr12	407282	409417	406322	409971	3649	16	S288c	Recombination	394237	left	Interstitial	255434
Y2	chr13	244359	245624	244180	245648	1468	4	S288c	Recombination	237836	left	Interstitial	22442
Y2	chr13	809029	813634	808993	813894	4901.5	37	S288c	Recombination	109646	right	Interstitial	540903
Y2	chr14	632008	632186	631924	632243	318.5	5	S288c	Recombination	151035	right	Interstitial	3108
Y2	chr14	688148	717528	687467	717716	30249	153	S288c	Recombination	65562	right	Interstitial	58650.5
Y2	chr15	236223	236235	236091	236570	478.5	4	S288c	Recombination	235244	left	Interstitial	90073.5
Y2	chr15	559546	621420	557404	621423	64019.5	256	S288c	Recombination	462499	right	Interstitial	230760
Y2	chr15	622038	970186	622032	970198	348166	1237	S288c	Recombination	113724	right	Interstitial	295389
Y2	chr15	1075581	1075901	1.07557e+06	1075901	332.5	6	S288c	Recombination	8021	right	Interstitial	748926
Y2	chr15	976495	1071523	973365	1071545	98180	120	S288c	Recombination	12377	right	Terminal	646722
Y2	chr16	216100	217188	215939	217203	1264	12	S288c	Recombination	208716	left	Interstitial	338812
Y2	chr16	844407	844419	844239	844420	181.5	3	S288c	Recombination	97975.5	right	Interstitial	288224
Y2	chr16	16933	17787	16932.5	18507	1574.5	5	S288c	Deletion	9709.5	left	Interstitial	537508
Y3	chr1	198664	198677	198656	198692	36	4	S288c	Deletion	30719	right	Interstitial	47132.5
Y3	chr1	203588	203590	203270	203694	423.5	3	S288c	Recombination	25717	right	Interstitial	51747
Y3	chr1	2501	2542	2501	2592.5	91.5	8	S288c	Recombination	1700	left	Interstitial	148931
Y3	chr1	13798	15921	13726	15983.5	2257.5	8	S288c	Recombination	12925	left	Interstitial	135540
Y3	chr1	18413	18457	18395	18505	110	3	S288c	Recombination	17594	left	Interstitial	133018
Y3	chr3	303851	303884	303836	303903	67	4	S288c	Deletion	11880	right	Interstitial	189393
Y3	chr3	314450	314576	314444	314576	131.5	7	S288c	Recombination	1207	right	Interstitial	200002
Y3	chr4	329729	329842	329718	330065	347.5	3	S288c	Recombination	328814	left	Interstitial	119701
Y3	chr4	526219	526246	526201	526256	55.5	3	S288c	Deletion	525297	left	Interstitial	76435
Y3	chr4	526741	526864	526717	526873	156	8	S288c	Recombination	525813	left	Interstitial	76951
Y3	chr4	527743	538054	527636	538056	10419	7	S288c	Recombination	526732	left	Interstitial	77870.5
Y3	chr4	757736	759662	757595	759677	2082	4	S288c	Recombination	756691	left	Interstitial	307829
Y3	chr4	1154405	1154412	1154363	1.1551e+06	735.5	3	S288c	Recombination	369526	right	Interstitial	704597
Y3	chr5	78092	81276	77817.5	81494.5	3677	17	YJM789	Recombination	71344.5	left	Interstitial	70551
Y3	chr5	2014	2031	2014	3746	1732	5	YJM789	Recombination	0	left	Interstitial	148300
Y3	chr5	6259	73131	6239	74362.5	68123.5	404	YJM789	Recombination	0	left	Terminal	77683
Y3	chr6	191856	192050	191852	192058	206	14	S288c	Deletion	77673.5	right	Interstitial	43283
Y3	chr6	6065	6097	6065	6139	74	4	S288c	Recombination	535	left	Interstitial	142430
Y3	chr7	20931	21025	20926	21030	104	8	S288c	Deletion	20145	left	Interstitial	475949
Y3	chr7	111582	111603	111190	111605	414.5	3	S288c	Deletion	110410	left	Interstitial	385374
Y3	chr7	882606	882661	882598	882666	69	5	S288c	Deletion	200968	right	Interstitial	385618
Y3	chr7	932	954	915.5	966	50.5	4	S288c	Deletion	134.5	left	Interstitial	496013
Y3	chr7	1079039	1079127	1073804	1079127	5323	4	S288c	Recombination	4508	right	Interstitial	576825
Y3	chr8	192973	193183	192950	193214	263.5	4	S288c	Deletion	187446	left	Interstitial	87306
Y3	chr8	1569	1748	1569	1872.5	303.5	4	S288c	Recombination	0	left	Interstitial	103772
Y3	chr8	555849	555862	555652	555926	275	3	S288c	Recombination	178.5	right	Interstitial	450007
Y3	chr8	556148	556197	556142	556208	66.5	3	S288c	Recombination	0	right	Interstitial	450498
Y3	chr10	204142	204184	200798	204232	3433	4	S288c	Recombination	193032	left	Interstitial	232134
Y3	chr10	338816	338882	338492	338938	445.5	4	S288c	Deletion	330725	left	Interstitial	97428.5
Y3	chr10	400246	400308	400109	400322	212.5	9	S288c	Recombination	344580	right	Interstitial	36044.5
Y3	chr10	25319	25326	25014.5	25333	318.5	3	S288c	Deletion	17247.5	left	Interstitial	411033
Y3	chr10	745593	745627	745568	745627	59	6	S288c	Recombination	0	right	Interstitial	309202
Y3	chr11	555181	555298	554868	555832	964	3	S288c	Deletion	110072	right	Interstitial	114680
Y3	chr11	15594	15607	15435.5	15624.5	189	6	S288c	Deletion	14628.5	left	Interstitial	424563
Y3	chr14	522030	522508	521973	523802	1829	9	S288c	Recombination	259476	right	Interstitial	105014
Y3	chr14	572678	573939	572663	573956	1292.5	3	S288c	Deletion	209322	right	Interstitial	54861
Y3	chr14	632008	632118	631924	632140	216	3	S288c	Deletion	151138	right	Interstitial	3108
Y3	chr15	31245	31252	31244.5	31254.5	10	3	S288c	Recombination	30397.5	left	Interstitial	295388
Y3	chr15	43623	43626	43611	43627	16	3	S288c	Recombination	42764	left	Interstitial	283016
Y3	chr15	515034	515138	515004	515148	144.5	8	S288c	Recombination	514157	left	Interstitial	188361
Y3	chr15	622416	622440	622412	622443	31	4	S288c	Recombination	461479	right	Interstitial	295769
Y3	chr15	1073009	1073030	1.07301e+06	1.07336e+06	354	4	S288c	Deletion	10559.5	right	Interstitial	746366
Y3	chr16	581602	581608	581587	581626	38.5	3	S288c	Deletion	360770	right	Interstitial	25572
Y3	chr16	19227	19289	18507	19297	790	7	YJM789	Recombination	11284	left	Interstitial	536718
Y5	chr2	238111	238163	238096	238174	79	3	S288c	Recombination	231488	left	Interstitial	90.5
Y5	chr3	82578	82589	82566	82606	40	3	S288c	Recombination	81468	left	Interstitial	31837
Y5	chr3	4296	4371	4296	4430	134	5	S288c	Recombination	3198	left	Interstitial	110013
Y5	chr5	564343	564372	564324	564376	53	4	S288c	Deletion	5222.5	right	Interstitial	412278
Y5	chr5	565651	565731	565570	565734	164.5	6	S288c	Recombination	3865	right	Interstitial	413524
Y5	chr5	567403	567461	567399	567464	64.5	3	S288c	Recombination	2135.5	right	Interstitial	415354
Y5	chr7	21077	21082	21059	21085	26	3	S288c	Recombination	20278	left	Interstitial	475894
Y5	chr7	497029	497050	497024	497054	30	3	S288c	Recombination	496244	left	Interstitial	45.5
Y5	chr8	525441	525454	525421	525456	34.5	5	S288c	Recombination	30649.5	right	Interstitial	419776
Y5	chr10	354679	354692	354603	355070	467	3	S288c	Recombination	346836	left	Interstitial	81296
Y5	chr11	15606	15618	15604.5	15630	25.5	5	S288c	Recombination	14797.5	left	Interstitial	424558
Y5	chr12	1062165	1062194	1.06213e+06	1.06282e+06	698	4	S288c	Recombination	1457.5	right	Interstitial	911238
Y5	chr13	268094	268108	268020	268130	111	3	S288c	Recombination	261676	left	Interstitial	0
Y5	chr15	622038	622045	622032	622046	14	3	S288c	Recombination	461876	right	Interstitial	295389
Y7	chr1	198664	198677	198656	198692	36	4	S288c	Deletion	30719	right	Interstitial	47132.5
Y7	chr1	2501	2542	2501	2592.5	91.5	8	S288c	Recombination	1700	left	Interstitial	148931
Y7	chr1	13807	15921	13802.5	15983.5	2181	7	S288c	Recombination	13001.5	left	Interstitial	135540
Y7	chr2	8250	8288	8244	8297	53	6	S288c	Deletion	1636	left	Interstitial	229968
Y7	chr3	314439	314576	314402	314576	174.5	8	S288c	Deletion	1207	right	Interstitial	199958
Y7	chr4	526741	526783	526705	526789	84	3	S288c	Recombination	525801	left	Interstitial	76939
Y7	chr4	1154405	1154412	1154363	1155231	868	3	S288c	Recombination	369394	right	Interstitial	704597
Y7	chr5	6219	6318	5665.5	6464.5	799	6	S288c	Recombination	0	left	Interstitial	145581
Y7	chr5	6968	7047	6966.5	7055	88.5	9	S288c	Deletion	493.5	left	Interstitial	144990
Y7	chr6	191847	191880	191842	191882	41	4	S288c	Deletion	77848.5	right	Interstitial	43273
Y7	chr7	20962	21025	20953.5	21030	76.5	4	S288c	Deletion	20172.5	left	Interstitial	475949
Y7	chr8	194266	194377	194244	194432	188.5	3	S288c	Deletion	188738	left	Interstitial	88599
Y7	chr8	528435	528510	528404	529816	1412	4	S288c	Deletion	26288.5	right	Interstitial	422760
Y7	chr8	1569	2068	1569	7336.5	5767.5	9	S288c	Recombination	0	left	Interstitial	98308
Y7	chr8	555849	555862	555652	555926	275	3	S288c	Recombination	178.5	right	Interstitial	450007
Y7	chr9	90617	106806	90183.5	107616	17432	109	YJM789	Recombination	82399.5	left	Interstitial	248072
Y7	chr10	204142	204184	200798	204232	3433	4	S288c	Deletion	193032	left	Interstitial	232134
Y7	chr10	338831	338882	338824	338938	114	3	S288c	Deletion	331056	left	Interstitial	97428.5
Y7	chr10	400246	400263	400109	400268	158.5	6	S288c	Deletion	344634	right	Interstitial	36098.5
Y7	chr10	745593	745627	745568	745627	59	6	S288c	Recombination	0	right	Interstitial	309202
Y7	chr11	555181	555298	554868	555832	964	3	S288c	Recombination	110072	right	Interstitial	114680
Y7	chr14	570020	570167	570006	571222	1216	6	S288c	Deletion	212056	right	Interstitial	57594.5
Y7	chr15	514925	515105	514904	515110	207	11	S288c	Recombination	514056	left	Interstitial	188260
Y7	chr15	1073009	1073030	1.07301e+06	1.07336e+06	354	4	S288c	Recombination	10559.5	right	Interstitial	746366
Y7	chr16	64405	162438	64071.5	163826	99754	515	YJM789	Recombination	56848.5	left	Interstitial	392190
Y7	chr16	436450	436465	436404	440105	3700.5	3	S288c	Deletion	429182	left	Interstitial	115910
Y7	chr16	581566	581608	581532	581626	93	5	S288c	Recombination	360770	right	Interstitial	25517.5
Y7	chr16	13084	16500	13084	16554	3470	3	YJM789	Recombination	5861	left	Interstitial	539461
Y7	chr16	17100	23831	17016.5	23868.5	6852	122	YJM789	Recombination	9793.5	left	Interstitial	532146
Y7	chr16	26069	63417	25783	63436	37653	316	YJM789	Recombination	18560	left	Terminal	492579
Y8	chr3	292601	292633	292542	292676	133	6	S288c	Recombination	23107.5	right	Interstitial	178100
Y8	chr5	561500	561690	561480	561691	210.5	12	S288c	Recombination	7908	right	Interstitial	409435
Y8	chr9	355698	355716	355669	355876	207.5	3	S288c	Recombination	83191.5	right	Interstitial	0
Y8	chr13	463330	463367	463297	463381	84	3	S288c	Recombination	456953	left	Interstitial	195207
Y8	chr15	624314	624354	623884	624422	538.5	7	S288c	Deletion	459500	right	Interstitial	297241
Y8	chr16	63404	63417	63401	63436	35	4	S288c	Deletion	56178	left	Interstitial	492579
Y8	chr16	822297	825000	819420	825268	5847.5	15	S288c	Recombination	117128	right	Interstitial	263406
Y8	chr16	942728	942936	942674	942993	318.5	6	S288c	Recombination	0	right	Interstitial	386660
Y9	chr1	2501	2542	2501	2592.5	91.5	8	S288c	Recombination	1700	left	Interstitial	148931
Y9	chr1	13798	15921	13726	15983.5	2257.5	8	S288c	Recombination	12925	left	Interstitial	135540
Y9	chr1	18413	18457	18395	18505	110	3	S288c	Deletion	17594	left	Interstitial	133018
Y9	chr2	8250	8288	8244	8297	53	6	S288c	Deletion	1636	left	Interstitial	229968
Y9	chr3	314439	314576	314402	314576	174.5	8	S288c	Recombination	1207	right	Interstitial	199958
Y9	chr4	526669	526840	526663	526852	189	10	S288c	Deletion	525759	left	Interstitial	76897
Y9	chr4	759650	759662	758693	759677	984	3	S288c	Recombination	757789	left	Interstitial	308927
Y9	chr4	1154405	1154412	1154363	1.15508e+06	720.5	3	S288c	Recombination	369542	right	Interstitial	704597
Y9	chr5	7021	7069	7011	7141	130	5	S288c	Deletion	538	left	Interstitial	144904
Y9	chr6	6065	44772	6065	44994.5	38929.5	199	YJM789	Recombination	535	left	Terminal	103574
Y9	chr8	528460	528510	528448	529816	1369	3	S288c	Recombination	26288.5	right	Interstitial	422803
Y9	chr8	1569	2068	1569	7336.5	5767.5	9	S288c	Recombination	0	left	Interstitial	98308
Y9	chr8	555849	555862	555652	555926	275	3	S288c	Recombination	178.5	right	Interstitial	450007
Y9	chr9	300538	300559	299682	300607	925.5	3	S288c	Recombination	138461	right	Interstitial	55080
Y9	chr9	23776	23818	21741	23828	2087	6	S288c	Recombination	13957	left	Interstitial	331859
Y9	chr9	27118	27132	27093	27175.5	82.5	3	S288c	Deletion	19309	left	Interstitial	328512
Y9	chr10	204142	204184	200798	204232	3433	4	S288c	Recombination	193032	left	Interstitial	232134
Y9	chr10	400246	400272	400109	400288	178.5	7	S288c	Deletion	344614	right	Interstitial	36078.5
Y9	chr10	745609	745627	745604	745627	23.5	3	S288c	Recombination	0	right	Interstitial	309238
Y9	chr12	97108	97153	96638.5	97156	517.5	4	S288c	Recombination	84553.5	left	Interstitial	53731.5
Y9	chr13	503664	504174	503638	504228	590.5	4	S288c	Deletion	419312	right	Interstitial	235548
Y9	chr14	522030	522429	521973	522434	460.5	5	S288c	Recombination	260844	right	Interstitial	106383
Y9	chr14	569990	570167	569982	571348	1365.5	8	S288c	Deletion	211930	right	Interstitial	57468.5
Y9	chr14	602168	602262	601060	602270	1209	6	S288c	Recombination	181008	right	Interstitial	26547
Y9	chr14	9325	9382	9307	9455.5	148.5	3	S288c	Recombination	1879	left	Interstitial	619361
Y9	chr14	781349	781357	781126	781358	233	3	S288c	Recombination	1919.5	right	Interstitial	152309
Y9	chr15	31245	31252	30976	31254.5	278.5	3	S288c	Recombination	30129	left	Interstitial	295388
Y9	chr15	115116	115128	115026	115138	112.5	3	S288c	Recombination	114178	left	Interstitial	211505
Y9	chr15	514953	515138	514941	515148	207.5	12	S288c	Deletion	514094	left	Interstitial	188298
Y9	chr15	622440	622461	622437	622467	30	4	S288c	Deletion	461455	right	Interstitial	295794
Y9	chr15	1073009	1073030	1.07301e+06	1.07336e+06	354	4	S288c	Recombination	10559.5	right	Interstitial	746366
Y9	chr16	97603	97672	97427.5	97684	256.5	4	S288c	Deletion	90204.5	left	Interstitial	458331
Y9	chr16	581602	581715	581587	581730	142.5	7	S288c	Deletion	360666	right	Interstitial	25572
Y11	chr1	203912	203984	203886	203998	112	4	S288c	Recombination	25413	right	Interstitial	52362.5
Y11	chr1	4801	4819	4699	4825	126	3	S288c	Deletion	3898	left	Interstitial	146698
Y11	chr3	82578	82589	82566	82606	40	3	S288c	Recombination	81468	left	Interstitial	31837
Y11	chr4	18664	18683	18663.5	18692.5	29	5	S288c	Deletion	17759.5	left	Interstitial	431074
Y11	chr5	2014	2031	2014	2033	19	5	S288c	Recombination	0	left	Interstitial	150012
Y11	chr5	566565	566580	566554	566932	378	3	YJM789	Recombination	2667.5	right	Interstitial	414508
Y11	chr5	567403	567461	567399	567464	64.5	3	YJM789	Recombination	2135.5	right	Interstitial	415354
Y11	chr5	567548	568423	567512	569560	2048.5	34	YJM789	Recombination	39	right	Interstitial	415466
Y11	chr5	298190	565731	297376	565734	268358	1312	YJM789	Recombination	3865	right	Terminal	145330
Y11	chr6	191836	191860	191832	191870	38.5	4	S288c	Deletion	77861	right	Interstitial	43263
Y11	chr7	111582	111618	111190	111625	434.5	7	S288c	Deletion	110410	left	Interstitial	385354
Y11	chr7	835147	1079127	835038	1079127	244090	1169	YJM789	Recombination	4508	right	Terminal	338058
Y11	chr8	93655	93665	93478.5	93708.5	230	3	S288c	Deletion	87973.5	left	Interstitial	11936
Y11	chr9	33503	33552	33494	33557	63	6	S288c	Recombination	25710	left	Interstitial	322130
Y11	chr10	24640	24690	24640	24700	60	3	S288c	Recombination	16873	left	Interstitial	411666
Y11	chr11	15600	15614	15598.5	15616	17.5	6	S288c	Recombination	14791.5	left	Interstitial	424572
Y11	chr12	818534	818562	818462	818572	110	3	S288c	Recombination	245709	right	Interstitial	667574
Y11	chr12	1062165	1062194	1.06203e+06	1.06282e+06	790	4	S288c	Recombination	1457.5	right	Interstitial	911146
Y11	chr14	632116	632186	632062	632243	181	4	S288c	Recombination	151035	right	Interstitial	3245.5
Y11	chr15	624314	624331	623884	624335	451	3	S288c	Deletion	459587	right	Interstitial	297241
Y11	chr16	63267	63417	62908.5	63436	527.5	10	S288c	Recombination	55685.5	left	Interstitial	492579
Y11	chr16	942728	942741	942674	942746	72	3	S288c	Deletion	0	right	Interstitial	386660
Y13	chr1	2501	2519	2501	2521.5	20.5	3	S288c	Deletion	1700	left	Interstitial	149002
Y13	chr1	13965	15921	13886	15983.5	2097.5	3	S288c	Deletion	13085	left	Interstitial	135540
Y13	chr2	204458	207628	204184	207990	3805.5	11	YJM789	Recombination	197576	left	Interstitial	30275.5
Y13	chr2	8250	8281	8244	8282	38	4	S288c	Deletion	1636	left	Interstitial	229983
Y13	chr3	295070	295080	295025	295139	114	3	S288c	Recombination	20644	right	Interstitial	180582
Y13	chr3	314439	314576	314402	314576	174.5	8	S288c	Recombination	1207	right	Interstitial	199958
Y13	chr4	526669	526687	526663	526707	44	3	S288c	Deletion	525759	left	Interstitial	76897
Y13	chr4	538009	538069	532876	538094	5218.5	9	S288c	Recombination	531972	left	Interstitial	83110
Y13	chr6	191860	191885	191858	191900	41.5	3	S288c	Recombination	77831.5	right	Interstitial	43289.5
Y13	chr6	6065	6272	6065	16085	10020	9	S288c	Recombination	535	left	Interstitial	132484
Y13	chr8	528460	528510	528448	529816	1369	3	S288c	Deletion	26288.5	right	Interstitial	422803
Y13	chr8	1569	2068	1569	7336.5	5767.5	9	S288c	Deletion	0	left	Interstitial	98308
Y13	chr9	300538	300559	299682	300607	925.5	3	S288c	Recombination	138461	right	Interstitial	55080
Y13	chr9	23776	23818	21741	23828	2087	6	S288c	Recombination	13957	left	Interstitial	331859
Y13	chr10	400246	400263	400109	400268	158.5	6	S288c	Deletion	344634	right	Interstitial	36098.5
Y13	chr11	211408	223330	211204	224405	13201	81	YJM789	Recombination	210397	left	Interstitial	215782
Y13	chr12	721788	722079	721522	722212	689	5	S288c	Recombination	342070	right	Interstitial	570635
Y13	chr14	505280	507677	505129	507999	2870	15	YJM789	Recombination	275279	right	Interstitial	120818
Y13	chr14	570034	570167	570027	571222	1195	5	S288c	Recombination	212056	right	Interstitial	57594.5
Y13	chr14	9325	9382	9307	9455.5	148.5	3	S288c	Recombination	1879	left	Interstitial	619361
Y13	chr15	115116	115164	115026	115208	183	5	S288c	Recombination	114178	left	Interstitial	211434
Y13	chr15	514969	515169	514962	515192	230	12	S288c	Deletion	514114	left	Interstitial	188318
Y13	chr15	623448	623454	623445	623884	439	3	S288c	Deletion	460038	right	Interstitial	296802
Y13	chr15	1073009	1073024	1.07301e+06	1073027	18.5	3	S288c	Deletion	10895	right	Interstitial	746366
Y13	chr16	97603	97672	97427.5	97684	256.5	4	S288c	Deletion	90204.5	left	Interstitial	458331
Y13	chr16	581566	581608	581532	581626	93	5	S288c	Deletion	360770	right	Interstitial	25517.5
Y15	chr1	27376	27402	27366.5	27403.5	37	5	S288c	Recombination	26565.5	left	Interstitial	124120
Y15	chr1	18413	18457	18395	18505	110	3	S288c	Recombination	17594	left	Interstitial	133018
Y15	chr3	4351	4371	4323.5	4430	106.5	4	S288c	Recombination	3225.5	left	Interstitial	110013
Y15	chr4	18663	18671	18657	18673	16	3	S288c	Recombination	17753	left	Interstitial	431093
Y15	chr5	568387	568423	568385	569560	1175	4	S288c	Recombination	39	right	Interstitial	416340
Y15	chr6	43169	47034	43149	47327	4178	17	S288c	Recombination	37619	left	Interstitial	101242
Y15	chr6	48016	48052	47827.5	49368.5	1541	6	S288c	Recombination	42297.5	left	Interstitial	99200
Y15	chr6	6065	6097	6065	6139	74	4	S288c	Recombination	535	left	Interstitial	142430
Y15	chr6	260396	265430	260294	265611	5317.5	41	S288c	Recombination	4120	right	Interstitial	111725
Y15	chr6	265792	266889	265611	266889	1278	15	YJM789	Recombination	2842	right	Interstitial	117042
Y15	chr16	62364	63417	62323	63436	1113	13	S288c	Recombination	55100	left	Interstitial	492579

## Sheet: Ethanol
S5 Table. LOH tracts accumulated in MA lines. The LOH tracts are supported by minimum 3 SNPs.
Line	Chromosome	SNP_start	SNP_end	LOH_start	LOH_end	LOH_width	Number_of_SNPs_supporting_LOH	Fixation	LOH_mechanism	Telomere_distance	Telomere_type	LOH_type	Centromere_distance
E1	chr1	27681	27688	27669.5	27927.5	258	4	S288c	Recombination	26868.5	left	Interstitial	123596
E1	chr1	28167	96092	27927.5	96755	68827.5	501	YJM789	Recombination	27126.5	left	Interstitial	54768.5
E1	chr1	151501	151526	151417	151649	232	4	YJM789	Recombination	77762	right	Interstitial	0
E1	chr1	160234	166001	160206	166123	5916.5	4	S288c	Recombination	63288	right	Interstitial	8683
E1	chr1	203798	204029	203694	205352	1658	14	S288c	Recombination	24059	right	Interstitial	52170.5
E1	chr1	2501	24951	2501	25070.5	22569.5	111	YJM789	Deletion	1700	left	Terminal	126453
E1	chr2	238224	238291	238206	238318	112	5	YJM789	Recombination	231598	left	Interstitial	0
E1	chr3	295091	295337	295086	295389	303.5	7	S288c	Recombination	20394	right	Interstitial	180642
E1	chr3	4296	4371	4296	4430	134	5	S288c	Recombination	3198	left	Interstitial	110013
E1	chr3	306591	306693	305708	306712	1004	6	S288c	Recombination	9071	right	Interstitial	191265
E1	chr4	526657	526734	526654	526738	83.5	7	S288c	Recombination	525750	left	Interstitial	76888
E1	chr4	987440	987524	987375	987550	175	3	S288c	Recombination	537075	right	Interstitial	537609
E1	chr4	18588	18651	18364.5	18657	292.5	9	S288c	Recombination	17460.5	left	Interstitial	431109
E1	chr4	1524266	1524310	1524263	1524384	121	5	S288c	Recombination	241	right	Interstitial	1074497
E1	chr5	250279	250283	250099	250406	306.5	3	S288c	Recombination	243626	left	Interstitial	98053.5
E1	chr5	443491	443531	443407	446608	3201	3	S288c	Recombination	122991	right	Interstitial	291362
E1	chr5	2014	2059	2014	3585.5	1571.5	11	S288c	Deletion	0	left	Interstitial	148460
E1	chr5	561269	561309	561266	561331	65	4	S288c	Deletion	8268	right	Interstitial	409220
E1	chr5	564355	564705	564349	564711	362	9	S288c	Recombination	4888	right	Interstitial	412304
E1	chr5	565711	566512	565693	566527	834	12	S288c	Recombination	3072	right	Interstitial	413648
E1	chr5	567283	567475	566932	567512	580	17	S288c	Recombination	2087.5	right	Interstitial	414886
E1	chr5	568423	570743	568416	571082	2666.5	3	S288c	Deletion	0	right	Interstitial	416370
E1	chr7	496982	497050	496965	497054	89.5	9	YJM789	Recombination	496184	left	Interstitial	0
E1	chr7	647	698	647	708	61	3	S288c	Recombination	0	left	Interstitial	496271
E1	chr8	93770	93833	93761	94462.5	701.5	5	S288c	Recombination	88256	left	Interstitial	11182
E1	chr8	12605	12758	7336.5	12774.5	5438	11	S288c	Recombination	1831.5	left	Interstitial	92870
E1	chr8	554022	554038	554002	554086	84.5	4	S288c	Recombination	2018.5	right	Interstitial	448358
E1	chr8	531123	553366	529816	553454	23638	6	S288c	Recombination	2650.5	right	Terminal	424172
E1	chr10	204142	204184	200798	204232	3433	4	S288c	Recombination	193032	left	Interstitial	232134
E1	chr10	24438	24461	24438	24467	29	4	S288c	Recombination	16671	left	Interstitial	411899
E1	chr10	25319	25326	25014.5	25333	318.5	3	S288c	Recombination	17247.5	left	Interstitial	411033
E1	chr10	744884	744903	736006	745204	9197.5	5	S288c	Recombination	0	right	Interstitial	299640
E1	chr11	46843	66128	46780.5	66995	20214.5	86	YJM789	Recombination	45973.5	left	Interstitial	373192
E1	chr11	218	259	218	491.5	273.5	6	S288c	Deletion	0	left	Interstitial	439696
E1	chr11	658746	663149	658630	663290	4660	3	S288c	Recombination	2613.5	right	Interstitial	218443
E1	chr11	666404	666468	665728	666468	740	6	S288c	Recombination	0	right	Interstitial	225540
E1	chr12	1059588	1059629	1059576	1059702	126	4	S288c	Recombination	4579	right	Interstitial	908688
E1	chr12	1062165	1062372	1062041	1063237	1196	7	S288c	Deletion	1044	right	Interstitial	911154
E1	chr13	462232	463745	461900	464388	2488.5	29	YJM789	Deletion	455556	left	Interstitial	193810
E1	chr13	503664	504174	503638	504228	590.5	4	S288c	Recombination	419312	right	Interstitial	235548
E1	chr14	632116	632300	631978	633310	1331	5	S288c	Recombination	149968	right	Interstitial	3162
E1	chr14	8936	8986	8936	9083.5	147.5	3	S288c	Recombination	1508	left	Interstitial	619733
E1	chr14	783871	783972	782622	783972	1349.5	3	S288c	Deletion	0	right	Interstitial	153806
E1	chr15	301075	301346	300981	301502	521	5	S288c	Recombination	300134	left	Interstitial	25141
E1	chr15	624314	624354	623884	624422	538.5	7	S288c	Recombination	459500	right	Interstitial	297241
E1	chr16	555945	556092	555885	556128	243.5	3	S288c	Recombination	386268	right	Interstitial	0
E1	chr16	17787	19253	17769	19260.5	1491.5	6	S288c	Recombination	10546	left	Interstitial	536754
E2	chr1	27681	27688	27669.5	27927.5	258	4	S288c	Recombination	26868.5	left	Interstitial	123596
E2	chr1	203798	203816	203694	203822	128	6	S288c	Deletion	25589	right	Interstitial	52170.5
E2	chr1	204012	204029	203998	205352	1354	3	S288c	Recombination	24059	right	Interstitial	52474.5
E2	chr2	7549	8253	7515	8266.5	751.5	13	S288c	Recombination	907	left	Interstitial	229998
E2	chr3	82554	83054	82499.5	83094	594.5	7	S288c	Recombination	81401.5	left	Interstitial	31349
E2	chr3	151628	151646	149872	152096	2224.5	3	S288c	Recombination	148774	left	Interstitial	35428.5
E2	chr3	306631	306693	306628	306712	83.5	3	S288c	Recombination	9071	right	Interstitial	192186
E2	chr4	526687	526741	526681	526752	71	6	S288c	Recombination	525777	left	Interstitial	76915
E2	chr4	18588	18606	18364.5	18609	244.5	5	S288c	Recombination	17460.5	left	Interstitial	431157
E2	chr4	1524266	1524477	1524263	1524477	214	10	S288c	Recombination	148	right	Interstitial	1074497
E2	chr5	250279	250283	250099	250406	306.5	3	S288c	Recombination	243626	left	Interstitial	98053.5
E2	chr5	443323	457524	443306	457560	14253.5	47	YJM789	Recombination	112039	right	Interstitial	291261
E2	chr5	2014	2059	2014	3776.5	1762.5	11	S288c	Deletion	0	left	Interstitial	148269
E2	chr5	561524	561590	561517	561634	117	9	S288c	Recombination	7965	right	Interstitial	409472
E2	chr5	564355	564381	564349	564406	57	4	S288c	Recombination	5193	right	Interstitial	412304
E2	chr5	565722	566512	565716	566527	810.5	11	S288c	Deletion	3072	right	Interstitial	413671
E2	chr5	567283	567436	566932	567448	517	12	S288c	Deletion	2150.5	right	Interstitial	414886
E2	chr6	5786	6097	5786	6139	353	5	S288c	Deletion	256	left	Interstitial	142430
E2	chr6	6306	6354	6289	16126	9837	3	S288c	Deletion	759	left	Interstitial	132442
E2	chr7	21035	21041	21030	21059	29	3	S288c	Recombination	20249	left	Interstitial	475920
E2	chr7	166195	166257	166059	166462	403	4	S288c	Deletion	165278	left	Interstitial	330517
E2	chr7	1079039	1079127	1073804	1079127	5323	4	S288c	Deletion	4508	right	Interstitial	576825
E2	chr8	92976	93833	92973.5	94462.5	1489	11	S288c	Deletion	87468.5	left	Interstitial	11182
E2	chr8	146331	149430	146274	153618	7344	51	YJM789	Recombination	140770	left	Interstitial	40630
E2	chr8	12605	12664	7336.5	12692.5	5356	7	S288c	Deletion	1831.5	left	Interstitial	92952
E2	chr8	553968	554038	553948	554086	138.5	6	S288c	Recombination	2018.5	right	Interstitial	448304
E2	chr8	554280	554389	554241	554412	170.5	4	S288c	Deletion	1693.5	right	Interstitial	448596
E2	chr8	531123	531177	529816	542272	12455	5	S288c	Recombination	13833.5	right	Terminal	424172
E2	chr9	393177	393186	392038	393190	1152	3	S288c	Recombination	45877.5	right	Interstitial	36351.5
E2	chr9	438975	439006	435424	439006	3581.5	4	S288c	Recombination	62	right	Interstitial	79737.5
E2	chr10	24438	24488	24438	24510	72	6	S288c	Deletion	16671	left	Interstitial	411856
E2	chr10	744884	745504	736006	745516	9510.5	6	S288c	Recombination	0	right	Interstitial	299640
E2	chr11	218	259	218	491.5	273.5	6	S288c	Recombination	0	left	Interstitial	439696
E2	chr11	666404	666468	665728	666468	740	6	S288c	Recombination	0	right	Interstitial	225540
E2	chr12	623980	627774	623573	627994	4421.5	14	S288c	Recombination	436286	right	Interstitial	472686
E2	chr12	629441	639533	628932	639834	10901.5	29	YJM789	Recombination	424447	right	Interstitial	478045
E2	chr12	818390	818542	818378	818552	174	3	S288c	Recombination	245729	right	Interstitial	667490
E2	chr12	1059588	1059598	1059576	1.05961e+06	37.5	3	S288c	Recombination	4667.5	right	Interstitial	908688
E2	chr12	1061635	1061676	1061617	1.06169e+06	69.5	3	S288c	Recombination	2594.5	right	Interstitial	910730
E2	chr12	1064268	1065559	1064185	1.06561e+06	1423.5	6	S288c	Deletion	0	right	Interstitial	913298
E2	chr14	370084	376490	369868	377963	8095.5	17	YJM789	Recombination	362440	left	Interstitial	250854
E2	chr14	8936	15919	8936	15933	6997	7	S288c	Recombination	1508	left	Interstitial	612884
E2	chr14	783871	783972	782622	783972	1349.5	3	S288c	Recombination	0	right	Interstitial	153806
E2	chr15	624314	624339	623884	624340	456.5	4	S288c	Deletion	459582	right	Interstitial	297241
E2	chr16	63267	63738	62869.5	64071.5	1202	30	S288c	Deletion	55646.5	left	Interstitial	491944
E3	chr1	27681	27688	27552	27927.5	375.5	4	S288c	Recombination	26751	left	Interstitial	123596
E3	chr1	198648	198677	198638	198692	54	4	S288c	Deletion	30719	right	Interstitial	47114.5
E3	chr1	203798	203816	203694	203822	128	6	S288c	Deletion	25589	right	Interstitial	52170.5
E3	chr1	2501	2542	2501	2592.5	91.5	8	S288c	Deletion	1700	left	Interstitial	148931
E3	chr1	13830	15921	13818.5	15983.5	2165	7	S288c	Recombination	13017.5	left	Interstitial	135540
E3	chr1	18553	21596	18535	22062	3527	7	S288c	Deletion	17734	left	Terminal	129462
E3	chr2	252572	252792	252382	253006	623	7	S288c	Recombination	245774	left	Interstitial	14117.5
E3	chr2	7549	8288	7332.5	8297	964.5	17	S288c	Recombination	724.5	left	Interstitial	229968
E3	chr2	805021	809220	804991	809220	4229	4	S288c	Deletion	3159	right	Interstitial	566726
E3	chr3	151628	151646	149872	152096	2224.5	3	S288c	Recombination	148774	left	Interstitial	35428.5
E3	chr3	303922	304205	303903	305360	1456.5	3	S288c	Recombination	10423.5	right	Interstitial	189460
E3	chr3	306591	306693	306583	306712	129	6	S288c	Recombination	9071	right	Interstitial	192140
E3	chr3	307310	307339	307246	307732	485.5	4	S288c	Recombination	8051.5	right	Interstitial	192803
E3	chr3	314439	314630	314402	314630	228.5	11	S288c	Deletion	1153	right	Interstitial	199958
E3	chr4	526675	526763	526672	526773	101	8	S288c	Deletion	525768	left	Interstitial	76906
E3	chr4	527743	537976	527636	537985	10348.5	5	S288c	Recombination	526732	left	Interstitial	77870.5
E3	chr4	987440	987753	987375	990275	2900	7	S288c	Recombination	534350	right	Interstitial	537609
E3	chr4	1154321	1155755	1.15414e+06	1155770	1626.5	6	S288c	Recombination	368855	right	Interstitial	704378
E3	chr4	18588	18624	18364.5	18637.5	273	8	S288c	Deletion	17460.5	left	Interstitial	431128
E3	chr4	1523482	1524477	1523461	1524477	1016	15	S288c	Deletion	148	right	Interstitial	1073695
E3	chr5	250279	250283	250099	250406	306.5	3	S288c	Deletion	243626	left	Interstitial	98053.5
E3	chr5	443491	443531	443407	446608	3201	3	S288c	Recombination	122991	right	Interstitial	291362
E3	chr5	2014	2052	2014	2055.5	41.5	10	YJM789	Recombination	0	left	Interstitial	149990
E3	chr5	6965	7069	6943	7141	198	11	S288c	Deletion	470	left	Interstitial	144904
E3	chr5	564355	564431	564349	564446	97	5	S288c	Deletion	5153	right	Interstitial	412304
E3	chr5	565740	565746	565738	566122	384	3	S288c	Deletion	3476.5	right	Interstitial	413693
E3	chr5	567283	567395	566932	567399	467.5	10	S288c	Recombination	2200	right	Interstitial	414886
E3	chr5	570697	571746	569560	571746	2186	6	S288c	Recombination	0	right	Interstitial	417514
E3	chr6	191856	191885	191852	191900	48	4	S288c	Deletion	77831.5	right	Interstitial	43283
E3	chr6	6065	6097	6065	6139	74	4	S288c	Recombination	535	left	Interstitial	142430
E3	chr6	6306	6354	6289	16126	9837	3	S288c	Recombination	759	left	Interstitial	132442
E3	chr7	932	1080	863.5	1112.5	249	10	YJM789	Recombination	82.5	left	Interstitial	495866
E3	chr7	1422	1562	1307.5	1592	284.5	3	YJM789	Recombination	526.5	left	Interstitial	495387
E3	chr7	1782	1808	1730	1848.5	118.5	3	YJM789	Recombination	949	left	Interstitial	495130
E3	chr7	2283	2370	2094	2837.5	743.5	4	YJM789	Deletion	1313	left	Interstitial	494142
E3	chr7	7126	42019	5492	42291	36799	168	YJM789	Recombination	4711	left	Terminal	454688
E3	chr8	192973	193114	192950	193148	198	3	S288c	Recombination	187446	left	Interstitial	87306
E3	chr8	194221	194377	194206	194432	226	4	S288c	Deletion	188701	left	Interstitial	88561.5
E3	chr8	212499	212536	212396	214386	1989.5	3	YJM789	Recombination	206891	left	Interstitial	106752
E3	chr8	525451	528096	525448	528161	2712.5	4	S288c	Recombination	27944	right	Interstitial	419804
E3	chr8	1569	12613	1569	12614.5	11045.5	8	S288c	Deletion	0	left	Interstitial	93030
E3	chr8	554280	554389	554241	554412	170.5	4	S288c	Recombination	1693.5	right	Interstitial	448596
E3	chr8	555849	555862	555652	555926	275	3	S288c	Recombination	178.5	right	Interstitial	450007
E3	chr8	556650	556718	556484	556718	234	3	S288c	Recombination	0	right	Interstitial	450840
E3	chr9	300677	300695	300666	301783	1117	3	S288c	Recombination	137285	right	Interstitial	53904
E3	chr9	339252	339259	338708	339321	613	4	S288c	Recombination	99747	right	Interstitial	16366
E3	chr9	393177	393280	392038	393320	1281	10	S288c	Recombination	45748.5	right	Interstitial	36351.5
E3	chr9	399414	439006	399326	439006	39679.5	279	YJM789	Recombination	62	right	Terminal	43639.5
E3	chr10	204142	204184	200798	204232	3433	4	S288c	Deletion	193032	left	Interstitial	232134
E3	chr10	338831	338882	338824	338938	114	3	S288c	Recombination	331056	left	Interstitial	97428.5
E3	chr10	367233	367284	365160	374464	9304	3	S288c	Recombination	357393	left	Interstitial	61902
E3	chr10	400246	400263	400109	400268	158.5	6	S288c	Recombination	344634	right	Interstitial	36098.5
E3	chr10	744884	745627	736006	745627	9621	12	S288c	Recombination	0	right	Interstitial	299640
E3	chr11	196197	196203	196088	196274	186	3	S288c	Deletion	195282	left	Interstitial	243913
E3	chr11	218	755	218	818.5	600.5	9	S288c	Recombination	0	left	Interstitial	439369
E3	chr11	15600	15651	15598.5	16833	1234.5	10	S288c	Deletion	14791.5	left	Interstitial	423354
E3	chr12	976189	981757	976138	981776	5638	6	S288c	Recombination	82505	right	Interstitial	825250
E3	chr12	1059588	1059629	1059576	1059670	94	4	S288c	Deletion	4611	right	Interstitial	908688
E3	chr12	1060207	1061599	1.06017e+06	1061617	1449.5	5	S288c	Recombination	2664	right	Interstitial	909280
E3	chr12	1062367	1065658	1.06229e+06	1065658	3365.5	10	S288c	Deletion	0	right	Interstitial	911405
E3	chr13	463330	463367	463297	463370	73.5	3	S288c	Recombination	456953	left	Interstitial	195207
E3	chr13	485712	487795	484605	488256	3650.5	5	S288c	Recombination	435286	right	Interstitial	216515
E3	chr14	521916	522438	520540	522454	1913.5	7	S288c	Recombination	260824	right	Interstitial	106363
E3	chr14	570020	572374	570006	572452	2445.5	10	S288c	Deletion	210826	right	Interstitial	56365
E3	chr14	600012	602168	599152	602193	3041.5	3	S288c	Deletion	181085	right	Interstitial	26623.5
E3	chr14	632116	632300	631978	633310	1331	5	S288c	Deletion	149968	right	Interstitial	3162
E3	chr14	783871	783972	782622	783972	1349.5	3	S288c	Recombination	0	right	Interstitial	153806
E3	chr15	24643	24655	23582.5	24660	1077.5	3	S288c	Recombination	22735.5	left	Interstitial	301983
E3	chr15	514925	515119	514904	515128	225	13	S288c	Deletion	514056	left	Interstitial	188260
E3	chr15	621409	622026	621365	622032	667	7	S288c	Deletion	461890	right	Interstitial	294722
E3	chr15	970210	970235	970198	973365	3167	4	S288c	Recombination	110557	right	Interstitial	643555
E3	chr15	1073008	1073030	1.07229e+06	1.07428e+06	1988	5	S288c	Deletion	9646.5	right	Interstitial	745644
E3	chr16	560484	560857	560453	560951	498	3	S288c	Recombination	381445	right	Interstitial	4438
E3	chr16	581566	581607	581532	581608	75	4	S288c	Recombination	360788	right	Interstitial	25517.5
E3	chr16	19227	19230	18430.5	19241	810.5	3	YJM789	Recombination	11207.5	left	Interstitial	536774
E5	chr1	198675	198677	198662	198692	30.5	3	S288c	Recombination	30719	right	Interstitial	47138
E5	chr1	203798	204029	203694	205352	1658	16	S288c	Recombination	24059	right	Interstitial	52170.5
E5	chr1	18517	21573	17390.5	22050.5	4660	6	S288c	Deletion	16589.5	left	Terminal	129473
E5	chr2	7549	8222	7411	8230	819	10	S288c	Deletion	803	left	Interstitial	230035
E5	chr3	306591	306693	306583	306712	129	6	S288c	Deletion	9071	right	Interstitial	192140
E5	chr4	18588	18651	18364.5	18657	292.5	9	S288c	Deletion	17460.5	left	Interstitial	431109
E5	chr5	249919	250283	249876	250406	529	4	S288c	Deletion	243404	left	Interstitial	97831
E5	chr5	561538	561578	561534	561584	50.5	6	S288c	Recombination	8015	right	Interstitial	409488
E5	chr5	564431	564462	564406	564467	61	3	S288c	Deletion	5132	right	Interstitial	412360
E5	chr5	565722	567475	565716	567512	1795	30	S288c	Deletion	2087.5	right	Interstitial	413671
E5	chr6	638	5786	638	5925.5	5287.5	3	S288c	Recombination	0	left	Interstitial	142643
E5	chr7	932	1080	863.5	1112.5	249	10	YJM789	Recombination	82.5	left	Interstitial	495866
E5	chr7	1422	1562	1307.5	1592	284.5	3	YJM789	Recombination	526.5	left	Interstitial	495387
E5	chr7	1782	1808	1730	1848.5	118.5	3	YJM789	Recombination	949	left	Interstitial	495130
E5	chr7	2283	2370	2094	2837.5	743.5	4	YJM789	Recombination	1313	left	Interstitial	494142
E5	chr7	7126	56448	6974	58898.5	51924.5	232	YJM789	Recombination	6193	left	Terminal	438080
E5	chr8	93824	93833	93797	94462.5	665.5	4	S288c	Recombination	88292	left	Interstitial	11182
E5	chr8	12605	12664	7336.5	12692.5	5356	7	S288c	Recombination	1831.5	left	Interstitial	92952
E5	chr8	554280	554389	554241	554412	170.5	4	S288c	Recombination	1693.5	right	Interstitial	448596
E5	chr8	555849	555862	555652	555926	275	3	S288c	Recombination	178.5	right	Interstitial	450007
E5	chr8	531123	531177	529816	542272	12455	5	S288c	Recombination	13833.5	right	Terminal	424172
E5	chr9	33423	33449	33417.5	33466.5	49	4	S288c	Recombination	25633.5	left	Interstitial	322220
E5	chr10	24438	24461	24438	24467	29	4	S288c	Deletion	16671	left	Interstitial	411899
E5	chr11	218	259	218	491.5	273.5	6	S288c	Recombination	0	left	Interstitial	439696
E5	chr11	664992	666468	664745	666468	1723	8	S288c	Recombination	0	right	Interstitial	224558
E5	chr12	976224	976986	976206	979372	3165	4	S288c	Recombination	84909.5	right	Interstitial	825319
E5	chr12	1062367	1064102	1.06228e+06	1064185	1904.5	3	S288c	Recombination	96	right	Interstitial	911393
E5	chr12	1065277	1066648	1.06478e+06	1066648	1871.5	6	S288c	Recombination	0	right	Interstitial	913889
E5	chr13	183799	183815	183700	183816	115.5	3	S288c	Recombination	177356	left	Interstitial	84274.5
E5	chr13	917789	918138	917641	918973	1332	3	S288c	Recombination	4568	right	Interstitial	649551
E5	chr14	8936	9289	8936	9307	371	6	S288c	Deletion	1508	left	Interstitial	619510
E5	chr14	783871	783972	782622	783972	1349.5	3	S288c	Recombination	0	right	Interstitial	153806
E5	chr15	22522	24407	22490	24446.5	1956.5	3	S288c	Recombination	21643	left	Interstitial	302196
E5	chr15	621579	622026	621502	622032	529.5	4	S288c	Recombination	461890	right	Interstitial	294860
E5	chr15	624314	624350	623884	624352	468	6	S288c	Recombination	459570	right	Interstitial	297241
E5	chr15	1022713	1024047	1.02187e+06	1024893	3026.5	5	YJM789	Recombination	59029	right	Interstitial	695224
E5	chr16	63267	64405	62869.5	64453.5	1584	31	S288c	Recombination	55646.5	left	Interstitial	491562
E7	chr1	27681	27688	27669.5	27927.5	258	4	S288c	Recombination	26868.5	left	Interstitial	123596
E7	chr1	203798	203816	203694	203822	128	6	S288c	Recombination	25589	right	Interstitial	52170.5
E7	chr1	2501	2542	2501	2592.5	91.5	8	S288c	Recombination	1700	left	Interstitial	148931
E7	chr1	13798	15921	13726	15983.5	2257.5	9	S288c	Recombination	12925	left	Interstitial	135540
E7	chr1	18553	21596	18535	22062	3527	7	S288c	Deletion	17734	left	Terminal	129462
E7	chr2	8161	8253	7638.5	8266.5	628	12	S288c	Recombination	1030.5	left	Interstitial	229998
E7	chr3	151628	151646	149872	152096	2224.5	3	S288c	Recombination	148774	left	Interstitial	35428.5
E7	chr3	303922	304205	303903	304252	349	3	S288c	Deletion	11531	right	Interstitial	189460
E7	chr3	306631	306693	306611	306712	101	3	S288c	Recombination	9071	right	Interstitial	192168
E7	chr3	307310	307339	307246	307732	485.5	4	S288c	Recombination	8051.5	right	Interstitial	192803
E7	chr3	314439	314630	314402	314630	228.5	11	S288c	Deletion	1153	right	Interstitial	199958
E7	chr4	526687	526864	526681	526873	192	13	S288c	Deletion	525777	left	Interstitial	76915
E7	chr4	537934	538009	532838	538020	5181	6	S288c	Recombination	531934	left	Interstitial	83072.5
E7	chr4	987310	987753	987277	990275	2998	8	S288c	Recombination	534350	right	Interstitial	537511
E7	chr4	18588	18615	18364.5	18619.5	255	7	S288c	Deletion	17460.5	left	Interstitial	431146
E7	chr4	1523440	1524477	1523395	1524477	1082	16	S288c	Deletion	148	right	Interstitial	1073629
E7	chr5	250279	250283	250099	250406	306.5	3	S288c	Deletion	243626	left	Interstitial	98053.5
E7	chr5	443491	443531	443407	446608	3201	3	S288c	Recombination	122991	right	Interstitial	291362
E7	chr5	2019	6219	2019	6239	4220	12	S288c	Recombination	0	left	Interstitial	145806
E7	chr5	6921	8344	6766	8638	1872	23	S288c	Recombination	293	left	Interstitial	143408
E7	chr5	565737	565746	565734	566122	388.5	4	S288c	Deletion	3476.5	right	Interstitial	413688
E7	chr5	567283	567355	566932	567365	433.5	7	S288c	Recombination	2234	right	Interstitial	414886
E7	chr5	570743	571746	570720	571746	1026	5	S288c	Recombination	0	right	Interstitial	418674
E7	chr6	638	5786	638	5925.5	5287.5	3	S288c	Recombination	0	left	Interstitial	142643
E7	chr6	6272	6354	6261	16126	9865	4	S288c	Deletion	731	left	Interstitial	132442
E7	chr7	20962	21041	20953.5	21059	105.5	7	S288c	Deletion	20172.5	left	Interstitial	475920
E7	chr7	568130	568674	564938	571710	6771	18	YJM789	Recombination	511926	right	Interstitial	67959.5
E7	chr7	641	698	641	708	67	4	S288c	Deletion	0	left	Interstitial	496271
E7	chr8	93830	93833	93827	94462.5	635.5	3	S288c	Deletion	88322	left	Interstitial	11182
E7	chr8	212499	212536	212396	214386	1989.5	3	YJM789	Recombination	206891	left	Interstitial	106752
E7	chr8	525446	528096	525444	528161	2717	5	S288c	Deletion	27944	right	Interstitial	419800
E7	chr8	1569	12616	1569	12639	11070	9	S288c	Deletion	0	left	Interstitial	93005.5
E7	chr8	554298	554389	554289	554798	509.5	3	S288c	Recombination	1306.5	right	Interstitial	448644
E7	chr8	556598	562225	556458	562225	5767	5	S288c	Deletion	0	right	Interstitial	450814
E7	chr8	528435	553366	528404	553454	25050	10	S288c	Recombination	2650.5	right	Terminal	422760
E7	chr9	300538	300695	299682	301783	2101.5	6	S288c	Recombination	137285	right	Interstitial	53904
E7	chr9	393177	393280	392038	393320	1281	10	S288c	Recombination	45748.5	right	Interstitial	36351.5
E7	chr10	367233	367284	365160	374464	9304	3	S288c	Recombination	357393	left	Interstitial	61902
E7	chr10	400246	400263	400109	400268	158.5	6	S288c	Recombination	344634	right	Interstitial	36098.5
E7	chr10	24438	24461	24438	24467	29	4	S288c	Recombination	16671	left	Interstitial	411899
E7	chr10	744884	745504	736006	745516	9510.5	6	S288c	Recombination	0	right	Interstitial	299640
E7	chr11	196346	369689	196274	370572	174298	922	YJM789	Recombination	195468	left	Interstitial	69615
E7	chr11	371456	383706	370572	383887	13314.5	70	S288c	Recombination	282017	right	Interstitial	56300.5
E7	chr11	386465	400341	386309	400920	14611	45	S288c	Recombination	264984	right	Interstitial	39267.5
E7	chr11	438304	438605	437984	439008	1024.5	4	S288c	Recombination	226896	right	Interstitial	1179.5
E7	chr11	218	724	218	803	585	7	YJM789	Recombination	0	left	Interstitial	439384
E7	chr11	1067	195980	1044	196088	195044	924	YJM789	Recombination	237	left	Terminal	244099
E7	chr11	549098	666468	548970	666468	117498	554	YJM789	Recombination	0	right	Terminal	108782
E7	chr12	234144	237225	231751	237416	5665.5	24	YJM789	Recombination	219666	left	Interstitial	80863.5
E7	chr12	1059588	1059731	1059576	1059753	177	7	S288c	Recombination	4528	right	Interstitial	908688
E7	chr12	1060128	1061638	1060002	1061657	1655	8	S288c	Recombination	2624	right	Interstitial	909114
E7	chr12	1062367	1066648	1.06229e+06	1066648	4355.5	13	S288c	Recombination	0	right	Interstitial	911405
E7	chr14	570034	572277	570027	572318	2291.5	7	S288c	Deletion	210960	right	Interstitial	56498
E7	chr14	632116	632186	631978	632243	264.5	4	S288c	Recombination	151035	right	Interstitial	3162
E7	chr14	8936	8986	8936	9083.5	147.5	3	S288c	Recombination	1508	left	Interstitial	619733
E7	chr15	514953	515138	514941	515148	207.5	12	S288c	Recombination	514094	left	Interstitial	188298
E7	chr15	621426	621582	621423	621804	381	4	S288c	Deletion	462118	right	Interstitial	294780
E7	chr15	834401	836419	832726	837872	5146	10	S288c	Recombination	246050	right	Interstitial	506083
E7	chr15	1071567	1073030	1071545	1.07428e+06	2730.5	6	S288c	Deletion	9646.5	right	Interstitial	744902
E7	chr16	63616	63738	63600	64071.5	471.5	10	S288c	Recombination	56377	left	Interstitial	491944
E8	chr1	27376	27423	26291.5	27440.5	1149	12	S288c	Recombination	25490.5	left	Interstitial	124083
E8	chr1	27681	27688	27669.5	27927.5	258	4	S288c	Recombination	26868.5	left	Interstitial	123596
E8	chr1	198616	198648	198610	198662	51	6	S288c	Deletion	30749.5	right	Interstitial	47087
E8	chr1	203588	206675	203270	206927	3656.5	18	S288c	Recombination	22484	right	Interstitial	51747
E8	chr1	18553	21596	18535	22653.5	4118.5	7	S288c	Deletion	17734	left	Terminal	128870
E8	chr2	7549	8222	7411	8230	819	10	S288c	Recombination	803	left	Interstitial	230035
E8	chr3	307182	307339	307170	307732	561.5	5	S288c	Recombination	8051.5	right	Interstitial	192727
E8	chr4	18588	18651	18364.5	18657	292.5	9	S288c	Deletion	17460.5	left	Interstitial	431109
E8	chr4	1524260	1524477	1523916	1524477	561	11	S288c	Recombination	148	right	Interstitial	1074150
E8	chr5	250279	250283	250099	250406	306.5	3	S288c	Recombination	243626	left	Interstitial	98053.5
E8	chr5	561500	561590	561480	561634	153.5	12	S288c	Deletion	7965	right	Interstitial	409435
E8	chr5	564355	564431	564349	564446	97	5	S288c	Deletion	5153	right	Interstitial	412304
E8	chr5	565711	567548	565693	567554	1861	32	S288c	Recombination	2045	right	Interstitial	413648
E8	chr6	6181	6354	6139	16126	9987	8	S288c	Deletion	609	left	Interstitial	132442
E8	chr7	641	651	641	674.5	33.5	3	S288c	Recombination	0	left	Interstitial	496304
E8	chr7	932	937	863.5	945.5	82	3	S288c	Recombination	82.5	left	Interstitial	496034
E8	chr8	93824	93833	93797	94462.5	665.5	4	S288c	Recombination	88292	left	Interstitial	11182
E8	chr8	12605	12722	12605	12726	121	9	S288c	Deletion	7100	left	Interstitial	92918.5
E8	chr8	554022	554038	554002	554086	84.5	4	S288c	Deletion	2018.5	right	Interstitial	448358
E8	chr8	554434	554653	554412	554954	542	3	S288c	Recombination	1151.5	right	Interstitial	448767
E8	chr8	555849	555862	555652	555926	275	3	S288c	Recombination	178.5	right	Interstitial	450007
E8	chr8	531123	553366	529816	553454	23638	6	S288c	Deletion	2650.5	right	Terminal	424172
E8	chr9	300677	300695	299751	301783	2032	3	S288c	Recombination	137285	right	Interstitial	53904
E8	chr9	393177	393280	392038	393320	1281	10	S288c	Deletion	45748.5	right	Interstitial	36351.5
E8	chr10	197455	204184	197437	204232	6794.5	5	S288c	Recombination	189670	left	Interstitial	232134
E8	chr10	24438	24488	24438	24510	72	6	S288c	Deletion	16671	left	Interstitial	411856
E8	chr10	744884	744903	736006	745204	9197.5	5	S288c	Recombination	0	right	Interstitial	299640
E8	chr11	218	259	218	491.5	273.5	6	S288c	Recombination	0	left	Interstitial	439696
E8	chr11	15603	15614	15601.5	15616	14.5	5	S288c	Recombination	14794.5	left	Interstitial	424572
E8	chr12	490443	976224	475568	976586	501018	2695	YJM789	Recombination	87695	right	Interstitial	324681
E8	chr12	1059588	1059598	1059576	1.05961e+06	37.5	3	S288c	Recombination	4667.5	right	Interstitial	908688
E8	chr12	1064102	1064276	1063237	1064276	1039	4	YJM789	Recombination	5	right	Interstitial	912350
E8	chr12	981757	1059564	979372	1059576	80204.5	393	YJM789	Recombination	4705	right	Terminal	828484
E8	chr14	599953	600749	599193	601458	2265.5	5	S288c	Recombination	181820	right	Interstitial	27358
E8	chr14	783871	783972	782622	783972	1349.5	3	S288c	Recombination	0	right	Interstitial	153806
E8	chr15	624314	624354	623884	624422	538.5	7	S288c	Deletion	459500	right	Interstitial	297241
E8	chr16	63267	64405	62869.5	64453.5	1584	31	S288c	Recombination	55646.5	left	Interstitial	491562
E8	chr16	19655	19659	19647	19824.5	177.5	3	S288c	Deletion	12424	left	Interstitial	536190
E9	chr1	27681	27688	27669.5	27927.5	258	4	S288c	Recombination	26868.5	left	Interstitial	123596
E9	chr1	2501	2542	2501	2592.5	91.5	8	S288c	Recombination	1700	left	Interstitial	148931
E9	chr1	13942	16046	13907	16072	2165	5	S288c	Recombination	13106	left	Interstitial	135452
E9	chr1	18553	21596	18535	22062	3527	7	S288c	Deletion	17734	left	Terminal	129462
E9	chr2	8161	8331	7855	8362	507	19	S288c	Recombination	1247	left	Interstitial	229903
E9	chr3	151628	151646	149872	152096	2224.5	3	S288c	Recombination	148774	left	Interstitial	35428.5
E9	chr3	307310	307339	307246	307732	485.5	4	S288c	Recombination	8051.5	right	Interstitial	192803
E9	chr3	314456	314630	314453	314630	177	9	S288c	Recombination	1153	right	Interstitial	200010
E9	chr3	224795	306755	224236	306769	82533.5	368	S288c	Recombination	9014	right	Terminal	109792
E9	chr4	526215	526222	526200	526234	33.5	3	S288c	Deletion	525296	left	Interstitial	76434.5
E9	chr4	526669	526810	526663	526824	160.5	12	S288c	Deletion	525759	left	Interstitial	76897
E9	chr4	987440	987753	987375	990275	2900	7	S288c	Recombination	534350	right	Interstitial	537609
E9	chr4	1523563	1524477	1.52352e+06	1524477	954.5	14	S288c	Recombination	148	right	Interstitial	1.07376e+06
E9	chr5	250279	250283	250099	250406	306.5	3	S288c	Deletion	243626	left	Interstitial	98053.5
E9	chr5	443491	443531	443407	446608	3201	3	S288c	Recombination	122991	right	Interstitial	291362
E9	chr5	2049	6219	2046.5	6239	4192.5	6	S288c	Recombination	0	left	Interstitial	145806
E9	chr5	566499	566502	566122	566507	384.5	3	S288c	Recombination	3092	right	Interstitial	414077
E9	chr5	567283	567355	566932	567375	443.5	7	S288c	Deletion	2224	right	Interstitial	414886
E9	chr5	570743	571746	570720	571746	1026	5	S288c	Recombination	0	right	Interstitial	418674
E9	chr6	6306	6354	6289	16126	9837	3	S288c	Deletion	759	left	Interstitial	132442
E9	chr7	41268	42563	38405.5	42883.5	4478	5	S288c	Recombination	37624.5	left	Interstitial	454096
E9	chr7	937218	990576	937145	990592	53447.5	266	YJM789	Recombination	93042.5	right	Interstitial	440166
E9	chr7	331	651	331	674.5	343.5	4	YJM789	Recombination	0	left	Interstitial	496304
E9	chr7	698	795	674.5	863.5	189	4	S288c	Recombination	0	left	Interstitial	496116
E9	chr7	932	13749	863.5	14543	13679.5	82	YJM789	Deletion	82.5	left	Interstitial	482436
E9	chr7	990659	1079127	990640	1079127	88487	404	YJM789	Recombination	4508	right	Terminal	493661
E9	chr8	1569	2068	1569	7336.5	5767.5	4	S288c	Recombination	0	left	Interstitial	98308
E9	chr8	554022	554038	554002	554086	84.5	4	S288c	Recombination	2018.5	right	Interstitial	448358
E9	chr8	556598	556718	556458	556718	260	4	S288c	Recombination	0	right	Interstitial	450814
E9	chr8	531123	553366	529816	553454	23638	6	S288c	Deletion	2650.5	right	Terminal	424172
E9	chr9	300677	300695	300666	301783	1117	3	S288c	Recombination	137285	right	Interstitial	53904
E9	chr9	339252	339259	338708	339321	613	4	S288c	Deletion	99747	right	Interstitial	16366
E9	chr9	393177	393188	392038	393190	1151.5	4	S288c	Deletion	45878	right	Interstitial	36351.5
E9	chr10	367233	367284	365160	374464	9304	3	S288c	Recombination	357393	left	Interstitial	61902
E9	chr10	744884	745627	736006	745627	9621	13	S288c	Recombination	0	right	Interstitial	299640
E9	chr11	555181	555298	554868	555832	964	3	S288c	Recombination	110072	right	Interstitial	114680
E9	chr11	218	733	218	744	526	8	S288c	Deletion	0	left	Interstitial	439444
E9	chr12	976948	976986	976586	979372	2785.5	3	S288c	Recombination	84909.5	right	Interstitial	825698
E9	chr12	1059588	1061599	1059508	1061617	2109	15	S288c	Recombination	2664	right	Interstitial	908620
E9	chr12	1064268	1066648	1063231	1066648	3417	10	S288c	Recombination	0	right	Interstitial	912344
E9	chr13	370224	378514	369917	378622	8705	39	S288c	Recombination	363573	left	Interstitial	101827
E9	chr14	570113	572277	570074	572318	2245	6	S288c	Deletion	210960	right	Interstitial	56498
E9	chr14	599953	602168	599193	602193	3000	6	S288c	Recombination	181085	right	Interstitial	26623.5
E9	chr15	514925	515119	514904	515128	225	13	S288c	Recombination	514056	left	Interstitial	188260
E9	chr15	621409	621582	621365	621804	439	6	S288c	Recombination	462118	right	Interstitial	294722
E9	chr15	623451	624331	623450	624335	885.5	5	S288c	Deletion	459587	right	Interstitial	296806
E9	chr15	970210	970235	970198	973365	3167	4	S288c	Deletion	110557	right	Interstitial	643555
E9	chr15	1071567	1073030	1071545	1.07428e+06	2730.5	6	S288c	Deletion	9646.5	right	Interstitial	744902
E9	chr16	63582	63738	63573.5	64071.5	498	13	S288c	Deletion	56350.5	left	Interstitial	491944
E9	chr16	292699	304984	291872	305128	13256	43	YJM789	Recombination	284650	left	Interstitial	250886
E9	chr16	581602	581608	581587	581626	38.5	3	S288c	Deletion	360770	right	Interstitial	25572
E11	chr1	27405	27423	27395	27440.5	45.5	7	S288c	Recombination	26594	left	Interstitial	124083
E11	chr1	27681	27688	27669.5	27927.5	258	4	S288c	Recombination	26868.5	left	Interstitial	123596
E11	chr1	151501	151503	151417	151514	97.5	3	YJM789	Recombination	77896.5	right	Interstitial	9
E11	chr1	203588	204029	203270	205352	2081.5	19	S288c	Recombination	24059	right	Interstitial	51747
E11	chr1	18553	21573	18535	22050.5	3515.5	5	S288c	Deletion	17734	left	Terminal	129473
E11	chr2	8161	8222	7717	8230	513	9	S288c	Recombination	1109	left	Interstitial	230035
E11	chr3	91002	91331	87711.5	91718.5	4007	3	YJM789	Recombination	86613.5	left	Interstitial	22724.5
E11	chr3	295100	295317	295098	295379	280.5	4	S288c	Recombination	20404	right	Interstitial	180656
E11	chr3	306631	306693	306628	306712	83.5	3	S288c	Recombination	9071	right	Interstitial	192186
E11	chr4	18588	18624	18364.5	18637.5	273	8	S288c	Recombination	17460.5	left	Interstitial	431128
E11	chr4	1524260	1524477	1523916	1524477	561	11	S288c	Recombination	148	right	Interstitial	1074150
E11	chr5	250279	250283	250099	250406	306.5	3	S288c	Recombination	243626	left	Interstitial	98053.5
E11	chr5	2040	2059	2037.5	3585.5	1548	5	S288c	Deletion	0	left	Interstitial	148460
E11	chr5	561461	561590	561446	561634	188.5	13	S288c	Recombination	7965	right	Interstitial	409400
E11	chr5	566499	567375	566122	567382	1259	14	S288c	Deletion	2217.5	right	Interstitial	414077
E11	chr6	6306	6354	6289	16126	9837	3	S288c	Deletion	759	left	Interstitial	132442
E11	chr7	1079039	1079127	1073804	1079127	5323	4	S288c	Deletion	4508	right	Interstitial	576825
E11	chr8	93824	93833	93797	94462.5	665.5	4	S288c	Recombination	88292	left	Interstitial	11182
E11	chr8	12605	12608	7336.5	12610.5	5274	3	S288c	Deletion	1831.5	left	Interstitial	93034
E11	chr8	556650	556718	556624	556718	94	3	S288c	Deletion	0	right	Interstitial	450980
E11	chr8	531123	531177	529816	542272	12455	5	S288c	Recombination	13833.5	right	Terminal	424172
E11	chr9	300677	300695	300666	301783	1117	3	S288c	Recombination	137285	right	Interstitial	53904
E11	chr9	393177	393195	392038	393196	1158	6	S288c	Recombination	45871.5	right	Interstitial	36351.5
E11	chr10	448916	452260	448682	452420	3737.5	23	YJM789	Recombination	292482	right	Interstitial	12316
E11	chr10	24438	35035	24438	36448	12010	141	YJM789	Recombination	16671	left	Terminal	399918
E11	chr11	218	259	218	491.5	273.5	6	S288c	Recombination	0	left	Interstitial	439696
E11	chr12	367056	367768	366113	375164	9051	3	S288c	Recombination	354028	left	Interstitial	215226
E11	chr12	638411	650260	637624	650514	12889.5	39	YJM789	Recombination	413768	right	Interstitial	486736
E11	chr12	1059588	1059598	1059576	1.05961e+06	37.5	3	S288c	Deletion	4667.5	right	Interstitial	908688
E11	chr12	1062367	1064276	1.06229e+06	1064967	2674.5	6	S288c	Deletion	0	right	Interstitial	911405
E11	chr13	378496	378514	375409	378622	3213	3	S288c	Recombination	369065	left	Interstitial	107319
E11	chr13	917789	918138	917641	918973	1332	3	S288c	Recombination	4568	right	Interstitial	649551
E11	chr14	8936	8986	8936	9083.5	147.5	3	S288c	Recombination	1508	left	Interstitial	619733
E11	chr14	783871	783972	782622	783972	1349.5	3	S288c	Deletion	0	right	Interstitial	153806
E11	chr15	624314	624354	623884	624422	538.5	7	S288c	Deletion	459500	right	Interstitial	297241
E11	chr16	63410	64405	63407	64453.5	1046.5	24	S288c	Deletion	56184	left	Interstitial	491562
E13	chr1	27681	27688	27669.5	27927.5	258	4	S288c	Recombination	26868.5	left	Interstitial	123596
E13	chr1	2501	2519	2501	2521.5	20.5	3	S288c	Deletion	1700	left	Interstitial	149002
E13	chr1	13830	13965	13818.5	14918	1099.5	5	S288c	Deletion	13017.5	left	Interstitial	136606
E13	chr1	18553	21596	18535	22062	3527	7	S288c	Deletion	17734	left	Terminal	129462
E13	chr2	8161	8253	8161	8266.5	105.5	12	S288c	Recombination	1553	left	Interstitial	229998
E13	chr3	151628	151646	149872	152096	2224.5	3	S288c	Recombination	148774	left	Interstitial	35428.5
E13	chr3	303862	304205	303858	305348	1490	5	S288c	Deletion	10435.5	right	Interstitial	189414
E13	chr3	306591	306693	306583	306712	129	6	S288c	Recombination	9071	right	Interstitial	192140
E13	chr3	307310	307339	307246	307732	485.5	4	S288c	Recombination	8051.5	right	Interstitial	192803
E13	chr3	314573	314630	314536	314630	94.5	5	S288c	Deletion	1153	right	Interstitial	200092
E13	chr4	156591	162543	156476	162630	6154	38	S288c	Recombination	155572	left	Interstitial	287136
E13	chr4	987473	987753	987358	990275	2916.5	6	S288c	Recombination	534350	right	Interstitial	537592
E13	chr4	1154405	1154468	1154363	1.15511e+06	748.5	4	S288c	Recombination	369514	right	Interstitial	704597
E13	chr4	1523563	1524477	1.52352e+06	1524477	954.5	14	S288c	Deletion	148	right	Interstitial	1.07376e+06
E13	chr5	250279	250283	250099	250406	306.5	3	S288c	Recombination	243626	left	Interstitial	98053.5
E13	chr5	443491	443531	443407	446608	3201	3	S288c	Recombination	122991	right	Interstitial	291362
E13	chr5	2031	2059	2030	4139	2109	7	S288c	Recombination	0	left	Interstitial	147906
E13	chr5	561524	561555	561517	561562	45	6	S288c	Deletion	8037	right	Interstitial	409472
E13	chr5	567283	567355	566932	567365	433.5	7	S288c	Recombination	2234	right	Interstitial	414886
E13	chr5	570743	571746	570720	571746	1026	5	S288c	Recombination	0	right	Interstitial	418674
E13	chr6	63014	64249	62933	64687	1754	5	YJM789	Recombination	57403	left	Interstitial	83881.5
E13	chr6	6065	6097	6065	6139	74	4	S288c	Recombination	535	left	Interstitial	142430
E13	chr6	6272	6354	6261	16126	9865	4	S288c	Deletion	731	left	Interstitial	132442
E13	chr7	932	1080	863.5	1112.5	249	10	YJM789	Deletion	82.5	left	Interstitial	495866
E13	chr7	1422	1562	1307.5	1592	284.5	3	YJM789	Recombination	526.5	left	Interstitial	495387
E13	chr7	1782	1808	1730	1848.5	118.5	3	YJM789	Recombination	949	left	Interstitial	495130
E13	chr7	2283	2370	2094	2837.5	743.5	4	YJM789	Deletion	1313	left	Interstitial	494142
E13	chr7	7126	347577	6974	348250	341276	1554	YJM789	Recombination	6193	left	Terminal	148729
E13	chr8	12605	12616	12605	12639	34	5	S288c	Recombination	7100	left	Interstitial	93005.5
E13	chr8	554653	555208	554508	555231	723.5	3	S288c	Recombination	874	right	Interstitial	448863
E13	chr8	556650	562225	556484	562225	5741	4	S288c	Deletion	0	right	Interstitial	450840
E13	chr8	528460	553366	528448	553454	25007	9	S288c	Deletion	2650.5	right	Terminal	422803
E13	chr9	300677	300695	300666	301783	1117	3	S288c	Recombination	137285	right	Interstitial	53904
E13	chr9	393177	393280	392038	393320	1281	10	S288c	Recombination	45748.5	right	Interstitial	36351.5
E13	chr9	438975	439006	435424	439006	3581.5	4	S288c	Recombination	62	right	Interstitial	79737.5
E13	chr10	367233	367284	365160	374464	9304	3	S288c	Recombination	357393	left	Interstitial	61902
E13	chr10	744884	744903	736006	745204	9197.5	5	S288c	Recombination	0	right	Interstitial	299640
E13	chr11	196197	196203	196088	196274	186	3	S288c	Deletion	195282	left	Interstitial	243913
E13	chr11	218	259	218	491.5	273.5	6	S288c	Recombination	0	left	Interstitial	439696
E13	chr12	95944	96151	95882.5	96640	757.5	3	S288c	Recombination	83797.5	left	Interstitial	54247.5
E13	chr12	976948	976986	976586	979372	2785.5	3	S288c	Recombination	84909.5	right	Interstitial	825698
E13	chr12	1059588	1059711	1059576	1.05972e+06	144.5	5	S288c	Recombination	4560.5	right	Interstitial	908688
E13	chr12	1060207	1061638	1.06017e+06	1061657	1489.5	7	S288c	Recombination	2624	right	Interstitial	909280
E13	chr12	1062367	1065559	1.06229e+06	1.06561e+06	3316	9	S288c	Deletion	0	right	Interstitial	911405
E13	chr13	378496	378514	375409	378622	3213	3	S288c	Recombination	369065	left	Interstitial	107319
E13	chr14	570034	572261	570027	572269	2242	6	S288c	Deletion	211009	right	Interstitial	56547.5
E13	chr14	599953	602218	599193	602234	3040.5	7	S288c	Deletion	181044	right	Interstitial	26583
E13	chr14	632116	632300	631978	633310	1331	5	S288c	Deletion	149968	right	Interstitial	3162
E13	chr14	8936	8986	8936	9155.5	219.5	3	S288c	Recombination	1508	left	Interstitial	619661
E13	chr15	515034	515138	515004	515148	144.5	8	S288c	Deletion	514157	left	Interstitial	188361
E13	chr15	517528	1073752	517474	1074654	557180	1782	YJM789	Recombination	9268	right	Terminal	190831
E13	chr16	63584	63738	63583.5	64071.5	488	11	S288c	Recombination	56360.5	left	Interstitial	491944
E15	chr1	22696	23711	22612	24238.5	1626.5	4	S288c	Recombination	21811	left	Interstitial	127285
E15	chr1	27390	27423	27387.5	27440.5	53	10	S288c	Recombination	26586.5	left	Interstitial	124083
E15	chr1	27681	27688	27669.5	27927.5	258	4	S288c	Recombination	26868.5	left	Interstitial	123596
E15	chr1	203798	204029	203694	205352	1658	14	S288c	Recombination	24059	right	Interstitial	52170.5
E15	chr2	8161	8222	7717	8230	513	9	S288c	Deletion	1109	left	Interstitial	230035
E15	chr3	82578	83054	82566	83094	528	6	S288c	Recombination	81468	left	Interstitial	31349
E15	chr3	151628	151646	149872	152096	2224.5	3	S288c	Recombination	148774	left	Interstitial	35428.5
E15	chr3	9219	9461	6854.5	10293.5	3439	3	S288c	Recombination	5756.5	left	Interstitial	104150
E15	chr3	306631	306693	306628	306712	83.5	3	S288c	Recombination	9071	right	Interstitial	192186
E15	chr4	987576	987750	987508	987752	243.5	3	S288c	Recombination	536874	right	Interstitial	537742
E15	chr4	18588	18651	18364.5	18657	292.5	9	S288c	Recombination	17460.5	left	Interstitial	431109
E15	chr4	1524260	1524477	1523916	1524477	561	11	S288c	Recombination	148	right	Interstitial	1074150
E15	chr5	2049	2059	2046.5	3585.5	1539	3	S288c	Recombination	0	left	Interstitial	148460
E15	chr5	561524	561578	561517	561584	67	8	S288c	Recombination	8015	right	Interstitial	409472
E15	chr5	564431	564486	564406	564510	104.5	6	S288c	Deletion	5088.5	right	Interstitial	412360
E15	chr5	565711	567395	565693	567399	1706	23	S288c	Recombination	2200	right	Interstitial	413648
E15	chr6	6272	6354	6261	16126	9865	4	S288c	Recombination	731	left	Interstitial	132442
E15	chr7	111570	111609	111155	111612	456.5	6	S288c	Recombination	110374	left	Interstitial	385368
E15	chr7	166195	166257	166059	166462	403	4	S288c	Deletion	165278	left	Interstitial	330517
E15	chr8	93824	93833	93797	94462.5	665.5	4	S288c	Recombination	88292	left	Interstitial	11182
E15	chr8	212499	212536	212396	214386	1989.5	3	YJM789	Recombination	206891	left	Interstitial	106752
E15	chr8	554022	554038	554002	554086	84.5	4	S288c	Recombination	2018.5	right	Interstitial	448358
E15	chr8	555849	555862	555652	555926	275	3	S288c	Recombination	178.5	right	Interstitial	450007
E15	chr8	556650	556718	556624	556718	94	3	S288c	Deletion	0	right	Interstitial	450980
E15	chr9	389434	439006	389364	439006	49641.5	370	YJM789	Recombination	62	right	Terminal	33677.5
E15	chr10	24438	24488	24438	24510	72	6	S288c	Recombination	16671	left	Interstitial	411856
E15	chr11	218	259	218	491.5	273.5	6	S288c	Recombination	0	left	Interstitial	439696
E15	chr11	15594	15614	15435.5	15616	180.5	8	S288c	Deletion	14628.5	left	Interstitial	424572
E15	chr11	664992	666404	664745	666404	1659	3	S288c	Recombination	0	right	Interstitial	224558
E15	chr12	1059588	1059598	1059576	1.05961e+06	37.5	3	S288c	Deletion	4667.5	right	Interstitial	908688
E15	chr12	1060207	1061676	1.06017e+06	1.06169e+06	1519	7	S288c	Recombination	2594.5	right	Interstitial	909280
E15	chr12	1064268	1064276	1063243	1064276	1033	3	S288c	Deletion	5	right	Interstitial	912356
E15	chr13	463261	463395	463254	463404	149.5	7	S288c	Recombination	456910	left	Interstitial	195164
E15	chr14	632116	632300	631978	633310	1331	5	S288c	Recombination	149968	right	Interstitial	3162
E15	chr14	8936	9289	8936	9307	371	6	S288c	Recombination	1508	left	Interstitial	619510
E15	chr14	783871	783972	782622	783972	1349.5	3	S288c	Deletion	0	right	Interstitial	153806
E15	chr15	22522	24407	22490	24446.5	1956.5	3	S288c	Deletion	21643	left	Interstitial	302196
E15	chr15	621581	622026	621580	622032	452	3	S288c	Deletion	461890	right	Interstitial	294937
E15	chr15	624314	624331	623884	624335	451	3	S288c	Recombination	459587	right	Interstitial	297241
E15	chr15	789434	792138	787554	793304	5749.5	9	YJM789	Recombination	290618	right	Interstitial	460911
E15	chr16	63582	64405	63573.5	64453.5	880	14	S288c	Deletion	56350.5	left	Interstitial	491562

## Sheet: NaCl
S5 Table. LOH tracts accumulated in MA lines. The LOH tracts are supported by minimum 3 SNPs.
Line	Chromosome	SNP_start	SNP_end	LOH_start	LOH_end	LOH_width	Number_of_SNPs_supporting_LOH	Fixation	LOH_mechanism	Telomere_distance	Telomere_type	LOH_type	Centromere_distance
N1	chr1	165976	165997	163109	166121	3012	3	S288c	Recombination	63290	right	Interstitial	11585.5
N1	chr1	179637	190178	179623	190378	10754.5	3	S288c	Recombination	39033.5	right	Interstitial	28099.5
N1	chr1	203804	204029	203697	205604	1907	15	S288c	Recombination	23807	right	Interstitial	52173.5
N1	chr1	18553	21593	18535	22652	4117	6	S288c	Recombination	17734	left	Terminal	128872
N1	chr2	238224	238291	238206	238318	112	5	S288c	Recombination	231598	left	Interstitial	0
N1	chr2	8161	125022	8161	125287	117126	548	S288c	Recombination	1553	left	Terminal	112978
N1	chr3	295337	295388	295158	295414	256	3	YJM789	Recombination	20368.5	right	Interstitial	180716
N1	chr3	4296	4360	4296	4424.5	128.5	4	S288c	Recombination	3198	left	Interstitial	110018
N1	chr3	308124	314498	307732	314498	6766.5	72	S288c	Deletion	1285	right	Interstitial	193288
N1	chr4	526651	526675	526644	526681	37.5	4	S288c	Recombination	525740	left	Interstitial	76877.5
N1	chr4	1154405	1154412	1154363	1.15508e+06	720.5	3	S288c	Recombination	369542	right	Interstitial	704597
N1	chr4	18603	18664	18372	18667.5	295.5	9	S288c	Recombination	17468	left	Interstitial	431098
N1	chr4	1524266	1524310	1524263	1524310	47	5	S288c	Deletion	315	right	Interstitial	1074497
N1	chr5	250279	250283	250056	250406	349	3	S288c	Recombination	243584	left	Interstitial	98011
N1	chr5	564343	564486	564324	564510	187	10	S288c	Recombination	5088.5	right	Interstitial	412278
N1	chr5	565711	567475	565693	567512	1818.5	33	S288c	Deletion	2087.5	right	Interstitial	413648
N1	chr6	5786	6097	5786	6139	353	5	S288c	Recombination	256	left	Interstitial	142430
N1	chr7	110799	111614	110770	111616	846.5	7	S288c	Recombination	109988	left	Interstitial	385363
N1	chr7	641	651	641	657	16	3	S288c	Recombination	0	left	Interstitial	496322
N1	chr7	932	937	863.5	945.5	82	3	S288c	Recombination	82.5	left	Interstitial	496034
N1	chr8	91899	92149	88558.5	92190.5	3632	3	S288c	Recombination	83053.5	left	Interstitial	13454
N1	chr8	93824	93833	93797	94462.5	665.5	4	S288c	Recombination	88292	left	Interstitial	11182
N1	chr8	12605	12730	12605	12744	139	10	S288c	Recombination	7100	left	Interstitial	92900.5
N1	chr8	554022	554038	554002	554086	84.5	4	S288c	Recombination	2018.5	right	Interstitial	448358
N1	chr8	555849	555862	555652	555926	275	3	S288c	Recombination	178.5	right	Interstitial	450007
N1	chr8	531123	531177	529816	542272	12455	5	S288c	Recombination	13833.5	right	Terminal	424172
N1	chr9	437886	437988	434880	438376	3496.5	6	S288c	Deletion	691.5	right	Interstitial	79193
N1	chr9	438993	439006	438984	439006	22	3	S288c	Recombination	62	right	Interstitial	83297
N1	chr10	400254	400262	400250	400262	12.5	4	S288c	Recombination	344640	right	Interstitial	36103.5
N1	chr10	24438	24488	24438	24510	72	4	S288c	Deletion	16671	left	Interstitial	411856
N1	chr11	1272	2796	1169.5	2862	1692.5	6	S288c	Recombination	362.5	left	Interstitial	437326
N1	chr11	15603	15651	15601.5	15783.5	182	9	S288c	Recombination	14794.5	left	Interstitial	424404
N1	chr12	1061635	1061676	1061617	1.06169e+06	69.5	3	S288c	Deletion	2594.5	right	Interstitial	910730
N1	chr12	1062367	1065282	1.06229e+06	1065282	2989.5	8	S288c	Deletion	0	right	Interstitial	911405
N1	chr13	503664	503721	503526	503948	421.5	3	S288c	Recombination	419594	right	Interstitial	235436
N1	chr13	923652	923767	923646	923767	121	5	S288c	Recombination	0	right	Interstitial	655556
N1	chr14	599953	600749	599200	601458	2259	6	S288c	Recombination	181820	right	Interstitial	27358
N1	chr14	8892	8986	8892	9083.5	191.5	5	S288c	Recombination	1464	left	Interstitial	619733
N1	chr15	621642	622026	621632	622032	400.5	9	S288c	Recombination	461890	right	Interstitial	294988
N1	chr15	623454	624342	623452	624346	893.5	10	S288c	Recombination	459576	right	Interstitial	296810
N1	chr16	63410	63417	62941	63436	495	3	S288c	Recombination	55718	left	Interstitial	492579
N1	chr16	63565	64405	63519	64453.5	934.5	15	S288c	Recombination	56296	left	Interstitial	491562
N1	chr16	856428	856446	853472	856896	3424	3	S288c	Recombination	85500.5	right	Interstitial	297456
N1	chr16	19227	19230	18507	19241	734	3	YJM789	Recombination	11284	left	Interstitial	536774
N1	chr16	921116	922017	921068	924144	3076.5	20	YJM789	Recombination	18251.5	right	Terminal	365053
N2	chr1	27397	27411	27377	27414	37	6	S288c	Recombination	26576	left	Interstitial	124110
N2	chr1	27681	27688	27669.5	27927.5	258	4	S288c	Recombination	26868.5	left	Interstitial	123596
N2	chr1	165976	165997	163109	166121	3012	3	S288c	Recombination	63290	right	Interstitial	11585.5
N2	chr1	203804	204029	203697	205604	1907	15	S288c	Recombination	23807	right	Interstitial	52173.5
N2	chr3	306591	306693	306583	306712	129	6	S288c	Recombination	9071	right	Interstitial	192140
N2	chr4	18603	18651	18372	18657	285	7	S288c	Deletion	17468	left	Interstitial	431109
N2	chr4	1524260	1524477	1523916	1524477	561	11	S288c	Recombination	148	right	Interstitial	1074150
N2	chr5	250279	250283	250056	250406	349	3	S288c	Recombination	243584	left	Interstitial	98011
N2	chr5	564372	564486	564366	564510	144.5	7	S288c	Recombination	5088.5	right	Interstitial	412320
N2	chr5	565737	567475	565734	567512	1777.5	27	S288c	Deletion	2087.5	right	Interstitial	413688
N2	chr6	5786	6354	5786	16126	10340	13	S288c	Recombination	256	left	Interstitial	132442
N2	chr7	21035	21041	21030	21059	29	3	S288c	Deletion	20249	left	Interstitial	475920
N2	chr7	11076	11108	10822.5	11135	312.5	3	S288c	Deletion	10041.5	left	Interstitial	485844
N2	chr8	93055	93302	93045	93478.5	433.5	9	S288c	Deletion	87540	left	Interstitial	12166
N2	chr8	93824	93833	93797	94462.5	665.5	4	S288c	Recombination	88292	left	Interstitial	11182
N2	chr8	12605	12664	12605	12727.5	122.5	7	S288c	Deletion	7100	left	Interstitial	92917
N2	chr8	554022	554389	554002	554412	409.5	17	S288c	Deletion	1693.5	right	Interstitial	448358
N2	chr8	556136	556197	556106	556258	151.5	4	S288c	Recombination	0	right	Interstitial	450462
N2	chr8	556598	556718	556586	556718	131.5	4	S288c	Recombination	0	right	Interstitial	450942
N2	chr8	531123	531177	529816	542272	12455	5	S288c	Deletion	13833.5	right	Terminal	424172
N2	chr9	37774	38447	37772.5	38457	684.5	13	S288c	Recombination	29988.5	left	Interstitial	317230
N2	chr9	38988	39104	38798.5	39181	382.5	3	S288c	Recombination	31014.5	left	Interstitial	316506
N2	chr9	437886	438768	434880	438860	3979.5	8	S288c	Deletion	208.5	right	Interstitial	79193
N2	chr10	644097	653755	643207	654184	10976.5	29	S288c	Recombination	90718.5	right	Interstitial	206841
N2	chr10	673602	710937	672779	711884	39104.5	79	S288c	Recombination	33018.5	right	Interstitial	236413
N2	chr10	716647	727128	715948	736328	20380.5	20	S288c	Recombination	8573.5	right	Terminal	279582
N2	chr12	1059588	1059598	1059576	1.05961e+06	37.5	3	S288c	Deletion	4667.5	right	Interstitial	908688
N2	chr12	1062165	1064102	1.06209e+06	1064185	2094.5	9	S288c	Recombination	96	right	Interstitial	911203
N2	chr13	378496	378514	375409	378622	3213	3	S288c	Recombination	369065	left	Interstitial	107319
N2	chr14	599988	600749	599970	601458	1488	5	S288c	Recombination	181820	right	Interstitial	27358
N2	chr14	8892	9325	8892	9350.5	458.5	8	S288c	Deletion	1464	left	Interstitial	619466
N2	chr15	623746	624331	623600	624335	735	7	S288c	Deletion	459587	right	Interstitial	296957
N2	chr16	62550	64405	62511	64453.5	1942.5	32	S288c	Deletion	55288	left	Interstitial	491562
N2	chr16	856428	856446	853472	856896	3424	3	S288c	Recombination	85500.5	right	Interstitial	297456
N3	chr1	27681	27688	27570.5	27927.5	357	4	S288c	Recombination	26769.5	left	Interstitial	123596
N3	chr1	28167	93733	27927.5	93739	65811.5	475	YJM789	Recombination	27126.5	left	Interstitial	57784.5
N3	chr1	2643	13654	2592.5	13726	11133.5	73	YJM789	Recombination	1791.5	left	Interstitial	137798
N3	chr1	15871	24951	14871.5	25070.5	10199	28	YJM789	Recombination	14070.5	left	Terminal	126453
N3	chr2	8161	8222	7638.5	8251	612.5	9	S288c	Recombination	1030.5	left	Interstitial	230014
N3	chr3	303922	304205	303903	305348	1444.5	4	S288c	Recombination	10435.5	right	Interstitial	189460
N3	chr3	306591	306693	306583	306712	129	6	S288c	Recombination	9071	right	Interstitial	192140
N3	chr3	307182	307339	307087	307732	644.5	4	S288c	Recombination	8051.5	right	Interstitial	192644
N3	chr3	314450	314498	314444	314498	53.5	5	S288c	Recombination	1285	right	Interstitial	200002
N3	chr4	526675	526763	526672	526773	101	8	S288c	Recombination	525768	left	Interstitial	76906
N3	chr4	527743	538069	527636	538094	10458	14	S288c	Recombination	526732	left	Interstitial	77870.5
N3	chr4	759650	759662	757598	759677	2078.5	3	S288c	Deletion	756694	left	Interstitial	307832
N3	chr4	987440	987835	984276	990316	6040	10	S288c	Recombination	534309	right	Interstitial	534510
N3	chr4	1154321	1154412	1.15414e+06	1.15508e+06	940	4	S288c	Recombination	369542	right	Interstitial	704378
N3	chr4	1501077	1502550	1.50105e+06	1502608	1559.5	23	S288c	Recombination	22017	right	Interstitial	1.05128e+06
N3	chr4	18603	18606	18372	18609	237	3	S288c	Recombination	17468	left	Interstitial	431157
N3	chr4	1523563	1524477	1.52352e+06	1524477	954.5	14	S288c	Deletion	148	right	Interstitial	1.07376e+06
N3	chr5	250279	250283	250056	250406	349	3	S288c	Recombination	243584	left	Interstitial	98011
N3	chr5	7001	7069	6998.5	7141	142.5	6	S288c	Recombination	525.5	left	Interstitial	144904
N3	chr5	564343	564431	564324	564446	122.5	5	S288c	Recombination	5153	right	Interstitial	412278
N3	chr5	565737	565746	565734	566122	388.5	4	S288c	Deletion	3476.5	right	Interstitial	413688
N3	chr5	567283	567355	566932	567365	433.5	7	S288c	Recombination	2234	right	Interstitial	414886
N3	chr5	571421	571746	571082	571746	664	4	S288c	Recombination	0	right	Interstitial	419036
N3	chr6	5786	6354	5786	16126	10340	11	S288c	Recombination	256	left	Interstitial	132442
N3	chr7	910137	910144	909592	912330	2739	4	S288c	Recombination	171304	right	Interstitial	412612
N3	chr7	1079039	1079127	1073804	1079127	5323	4	S288c	Deletion	4508	right	Interstitial	576825
N3	chr8	93824	93833	93797	94462.5	665.5	4	S288c	Recombination	88292	left	Interstitial	11182
N3	chr8	2027	12616	2027	12639	10612	8	S288c	Deletion	0	left	Interstitial	93005.5
N3	chr8	554298	554389	554289	554412	122.5	3	S288c	Recombination	1693.5	right	Interstitial	448644
N3	chr8	556650	556718	556484	556718	234	3	S288c	Recombination	0	right	Interstitial	450840
N3	chr9	393177	393280	391948	393320	1372	10	S288c	Recombination	45748.5	right	Interstitial	36260.5
N3	chr9	437886	438768	434880	438860	3979.5	8	S288c	Recombination	208.5	right	Interstitial	79193
N3	chr10	204142	204184	200798	204232	3433	4	S288c	Deletion	193032	left	Interstitial	232134
N3	chr10	367233	367284	365160	374464	9304	3	S288c	Recombination	357393	left	Interstitial	61902
N3	chr10	400246	400260	400109	400261	152	4	S288c	Recombination	344641	right	Interstitial	36105
N3	chr11	1272	1305	1169.5	2012.5	843	4	S288c	Recombination	362.5	left	Interstitial	438175
N3	chr12	95944	97171	95882.5	97300	1417.5	9	S288c	Deletion	83797.5	left	Interstitial	53587.5
N3	chr12	976224	976986	976206	979372	3165	3	S288c	Recombination	84909.5	right	Interstitial	825319
N3	chr12	1059588	1059731	1059576	1059753	177	7	S288c	Recombination	4528	right	Interstitial	908688
N3	chr12	1060207	1061676	1.06017e+06	1.06169e+06	1519	7	S288c	Recombination	2594.5	right	Interstitial	909280
N3	chr12	1064102	1065559	1063160	1.06561e+06	2448.5	7	S288c	Deletion	0	right	Interstitial	912272
N3	chr13	378496	378514	375409	378622	3213	3	S288c	Recombination	369065	left	Interstitial	107319
N3	chr14	489468	491385	489427	491642	2215.5	15	S288c	Recombination	291636	right	Interstitial	137174
N3	chr14	522469	522606	522449	523851	1402	7	S288c	Recombination	259427	right	Interstitial	104966
N3	chr14	570113	572360	570074	572367	2293.5	7	S288c	Recombination	210911	right	Interstitial	56449.5
N3	chr14	598433	602168	598362	602193	3831	7	S288c	Recombination	181085	right	Interstitial	26623.5
N3	chr14	632116	632300	632062	633310	1247.5	4	S288c	Deletion	149968	right	Interstitial	3245.5
N3	chr14	8892	8941	8892	8963.5	71.5	4	S288c	Recombination	1464	left	Interstitial	619853
N3	chr15	514925	515105	514904	515110	207	11	S288c	Recombination	514056	left	Interstitial	188260
N3	chr15	621420	621669	621414	621848	433	14	S288c	Deletion	462074	right	Interstitial	294772
N3	chr15	623746	623763	623600	624038	438.5	4	S288c	Deletion	459884	right	Interstitial	296957
N3	chr15	970210	970235	970198	973365	3167	4	S288c	Recombination	110557	right	Interstitial	643555
N3	chr15	1073008	1073030	1.07229e+06	1.07428e+06	1988	5	S288c	Deletion	9646.5	right	Interstitial	745644
N3	chr16	63616	63738	63600	64071.5	471.5	10	S288c	Deletion	56377	left	Interstitial	491944
N3	chr16	581566	581608	581532	581626	93	5	S288c	Deletion	360770	right	Interstitial	25517.5
N3	chr16	856428	856446	853472	856896	3424	3	S288c	Recombination	85500.5	right	Interstitial	297456
N3	chr16	19227	19230	18507	19241	734	3	YJM789	Recombination	11284	left	Interstitial	536774
N5	chr1	27417	27423	27414	27440.5	26.5	3	S288c	Recombination	26613	left	Interstitial	124083
N5	chr1	27681	27688	27669.5	27927.5	258	4	S288c	Recombination	26868.5	left	Interstitial	123596
N5	chr1	203804	203860	203697	203886	189	8	S288c	Recombination	25525	right	Interstitial	52173.5
N5	chr1	203984	204029	203978	205604	1625.5	4	S288c	Recombination	23807	right	Interstitial	52455
N5	chr1	18553	18574	18535	20551	2016	4	S288c	Recombination	17734	left	Interstitial	130972
N5	chr2	8161	8222	7717	8230	513	9	S288c	Deletion	1109	left	Interstitial	230035
N5	chr3	292619	292633	292618	292676	58	4	S288c	Recombination	23107.5	right	Interstitial	178174
N5	chr3	306631	306693	306628	306712	83.5	3	S288c	Recombination	9071	right	Interstitial	192186
N5	chr4	537961	538009	532852	538020	5167.5	5	S288c	Deletion	531948	left	Interstitial	83086
N5	chr4	987825	987835	984460	990316	5855.5	3	S288c	Recombination	534309	right	Interstitial	534694
N5	chr4	1154405	1154412	1154363	1.15508e+06	720.5	3	S288c	Recombination	369542	right	Interstitial	704597
N5	chr4	18603	18664	18372	18667.5	295.5	9	S288c	Recombination	17468	left	Interstitial	431098
N5	chr4	1523563	1524477	1.52352e+06	1524477	954.5	14	S288c	Recombination	148	right	Interstitial	1.07376e+06
N5	chr5	561269	561309	561266	561331	65	4	S288c	Deletion	8268	right	Interstitial	409220
N5	chr5	564935	564949	564920	564958	39	5	S288c	Recombination	4640.5	right	Interstitial	412874
N5	chr5	565737	566542	565734	566554	819.5	9	S288c	Recombination	3045.5	right	Interstitial	413688
N5	chr5	567283	567436	566932	567448	517	12	S288c	Recombination	2150.5	right	Interstitial	414886
N5	chr7	21037	21094	21036	21101	65	7	S288c	Recombination	20255	left	Interstitial	475878
N5	chr7	497005	497020	496976	497024	48	3	YJM789	Recombination	496196	left	Interstitial	0
N5	chr7	910137	910144	909592	912330	2739	4	S288c	Recombination	171304	right	Interstitial	412612
N5	chr7	932	937	863.5	945.5	82	3	S288c	Recombination	82.5	left	Interstitial	496034
N5	chr7	1067384	1067396	1.06738e+06	1.06771e+06	327	3	S288c	Deletion	15928.5	right	Interstitial	570400
N5	chr8	93055	93302	93045	93478.5	433.5	8	S288c	Deletion	87540	left	Interstitial	12166
N5	chr8	93824	93833	93797	94462.5	665.5	4	S288c	Recombination	88292	left	Interstitial	11182
N5	chr8	12605	12664	12605	12692.5	87.5	7	S288c	Recombination	7100	left	Interstitial	92952
N5	chr8	554022	554038	554002	554086	84.5	4	S288c	Deletion	2018.5	right	Interstitial	448358
N5	chr8	554280	554389	554241	554412	170.5	4	S288c	Recombination	1693.5	right	Interstitial	448596
N5	chr8	555849	555862	555652	555926	275	3	S288c	Recombination	178.5	right	Interstitial	450007
N5	chr8	531123	531177	529816	542272	12455	5	S288c	Deletion	13833.5	right	Terminal	424172
N5	chr9	355698	355716	355669	355876	207.5	3	YJM789	Recombination	83191.5	right	Interstitial	0
N5	chr10	197455	204184	197437	204232	6794.5	5	S288c	Recombination	189670	left	Interstitial	232134
N5	chr10	431531	431554	430544	431650	1105.5	3	S288c	Deletion	313252	right	Interstitial	4716.5
N5	chr10	24438	24488	24438	24510	72	4	S288c	Deletion	16671	left	Interstitial	411856
N5	chr11	440177	440268	440174	440315	141	4	YJM789	Recombination	225589	right	Interstitial	0
N5	chr11	1272	1305	1129	2012.5	883.5	4	S288c	Recombination	322	left	Interstitial	438175
N5	chr12	1062180	1064102	1.06205e+06	1064185	2136.5	8	S288c	Deletion	96	right	Interstitial	911161
N5	chr13	183799	183876	183700	187002	3302	6	S288c	Recombination	177356	left	Interstitial	81088
N5	chr13	268094	268108	268020	268130	111	3	YJM789	Recombination	261676	left	Interstitial	0
N5	chr13	503664	503721	503638	503948	309.5	3	S288c	Recombination	419594	right	Interstitial	235548
N5	chr14	572261	572374	571214	572452	1237.5	4	S288c	Deletion	210826	right	Interstitial	56365
N5	chr14	599953	600027	599200	601144	1944	5	S288c	Deletion	182134	right	Interstitial	27673
N5	chr14	632116	632300	632062	633310	1247.5	4	S288c	Recombination	149968	right	Interstitial	3245.5
N5	chr14	8936	9268	8920	9296.5	376.5	5	S288c	Deletion	1492	left	Interstitial	619520
N5	chr15	22522	24486	22490	24564.5	2074.5	3	S288c	Recombination	21643	left	Interstitial	302078
N5	chr15	621648	621657	621615	621848	232.5	5	S288c	Recombination	462074	right	Interstitial	294972
N5	chr15	624314	624354	624038	624422	384	7	S288c	Recombination	459500	right	Interstitial	297396
N5	chr15	1071567	1073024	1071545	1073027	1482	5	S288c	Recombination	10895	right	Interstitial	744902
N5	chr16	62550	63410	59429	63413	3984	9	S288c	Recombination	52206	left	Interstitial	492602
N5	chr16	63532	64405	63502.5	64453.5	951	18	S288c	Recombination	56279.5	left	Interstitial	491562
N5	chr16	436450	436465	436404	440105	3700.5	3	S288c	Recombination	429182	left	Interstitial	115910
N5	chr16	856428	856446	853472	856896	3424	3	S288c	Recombination	85500.5	right	Interstitial	297456
N7	chr1	27405	27688	27403.5	27927.5	524	13	S288c	Recombination	26602.5	left	Interstitial	123596
N7	chr1	165976	165997	163109	166121	3012	3	S288c	Recombination	63290	right	Interstitial	11585.5
N7	chr1	203804	203816	203697	203822	125	5	S288c	Recombination	25589	right	Interstitial	52173.5
N7	chr1	2501	2542	2501	2592.5	91.5	8	S288c	Recombination	1700	left	Interstitial	148931
N7	chr1	13830	15921	13818.5	15983.5	2165	5	S288c	Recombination	13017.5	left	Interstitial	135540
N7	chr1	18553	21593	18535	22060.5	3525.5	6	S288c	Deletion	17734	left	Terminal	129463
N7	chr2	8161	8253	8161	8266.5	105.5	12	S288c	Recombination	1553	left	Interstitial	229998
N7	chr3	303884	306693	303868	306712	2844.5	11	S288c	Recombination	9071	right	Interstitial	189424
N7	chr3	307325	307339	307254	307732	478	3	S288c	Recombination	8051.5	right	Interstitial	192810
N7	chr3	314439	314498	314402	314498	96.5	6	S288c	Recombination	1285	right	Interstitial	199958
N7	chr4	526687	526840	526681	526852	171	12	S288c	Deletion	525777	left	Interstitial	76915
N7	chr4	537961	538009	532852	538020	5167.5	5	S288c	Recombination	531948	left	Interstitial	83086
N7	chr4	538051	538069	538046	538094	48	5	S288c	Recombination	537142	left	Interstitial	88280.5
N7	chr4	759650	759662	757598	759677	2078.5	3	S288c	Deletion	756694	left	Interstitial	307832
N7	chr4	987310	987835	987277	990316	3039	10	S288c	Recombination	534309	right	Interstitial	537511
N7	chr4	18603	18624	18032	18637.5	605.5	6	S288c	Deletion	17128	left	Interstitial	431128
N7	chr4	1523482	1524477	1523461	1524477	1016	15	S288c	Deletion	148	right	Interstitial	1073695
N7	chr5	207276	207304	207258	207384	125.5	3	S288c	Deletion	200786	left	Interstitial	55213
N7	chr5	250279	250283	250056	250406	349	3	S288c	Recombination	243584	left	Interstitial	98011
N7	chr5	2014	2052	2014	4135.5	2121.5	10	S288c	Recombination	0	left	Interstitial	147910
N7	chr5	7001	7069	6998.5	7141	142.5	6	S288c	Deletion	525.5	left	Interstitial	144904
N7	chr5	565737	565746	565734	566122	388.5	4	S288c	Recombination	3476.5	right	Interstitial	413688
N7	chr5	567283	567403	566932	567420	488	11	S288c	Recombination	2179.5	right	Interstitial	414886
N7	chr5	570743	571746	570720	571746	1026	5	S288c	Recombination	0	right	Interstitial	418674
N7	chr6	191856	191963	191852	191978	127	9	S288c	Recombination	77752.5	right	Interstitial	43283
N7	chr6	6065	6097	6065	6139	74	4	S288c	Recombination	535	left	Interstitial	142430
N7	chr6	6306	6354	6289	16126	9837	3	S288c	Deletion	759	left	Interstitial	132442
N7	chr7	20920	21094	20879.5	21101	221.5	18	S288c	Recombination	20098.5	left	Interstitial	475878
N7	chr7	910137	910144	909592	912330	2739	4	S288c	Deletion	171304	right	Interstitial	412612
N7	chr7	641	651	641	684.5	43.5	3	S288c	Recombination	0	left	Interstitial	496294
N7	chr8	93068	93302	93065	93478.5	413.5	6	S288c	Deletion	87560	left	Interstitial	12166
N7	chr8	192973	193114	192950	193148	198	3	S288c	Recombination	187446	left	Interstitial	87306
N7	chr8	194266	194377	194244	194432	188.5	3	S288c	Deletion	188738	left	Interstitial	88599
N7	chr8	1569	2043	1569	2055.5	486.5	4	S288c	Recombination	0	left	Interstitial	103589
N7	chr8	554653	555862	554476	555926	1451	6	S288c	Recombination	178.5	right	Interstitial	448831
N7	chr8	556650	556718	556484	556718	234	3	S288c	Recombination	0	right	Interstitial	450840
N7	chr9	393177	393280	391948	393320	1372	10	S288c	Recombination	45748.5	right	Interstitial	36260.5
N7	chr9	437886	438768	434880	438860	3979.5	8	S288c	Recombination	208.5	right	Interstitial	79193
N7	chr10	72637	75699	72353	75909	3556	22	S288c	Recombination	64586	left	Interstitial	360457
N7	chr10	204142	204184	200798	204232	3433	4	S288c	Deletion	193032	left	Interstitial	232134
N7	chr10	367233	367284	365160	374464	9304	3	S288c	Recombination	357393	left	Interstitial	61902
N7	chr10	745543	745627	745536	745627	91	7	S288c	Deletion	0	right	Interstitial	309170
N7	chr11	555181	555298	554868	555832	964	3	S288c	Recombination	110072	right	Interstitial	114680
N7	chr11	218	733	218	744	526	4	S288c	Recombination	0	left	Interstitial	439444
N7	chr11	664643	664673	664638	664832	194.5	5	S288c	Recombination	1071.5	right	Interstitial	224450
N7	chr12	1059588	1059731	1059576	1059753	177	7	S288c	Deletion	4528	right	Interstitial	908688
N7	chr12	1060207	1061635	1.06017e+06	1.06164e+06	1469	5	S288c	Recombination	2644.5	right	Interstitial	909280
N7	chr12	1064268	1066277	1063243	1066277	3034	8	S288c	Deletion	0	right	Interstitial	912356
N7	chr13	463330	463414	463297	463416	119.5	6	S288c	Recombination	456953	left	Interstitial	195207
N7	chr13	923707	923767	923683	923767	84	3	S288c	Recombination	0	right	Interstitial	655593
N7	chr14	522030	522469	520597	522476	1879	6	S288c	Recombination	260802	right	Interstitial	106340
N7	chr14	569990	572277	569982	572318	2336	10	S288c	Recombination	210960	right	Interstitial	56498
N7	chr14	598433	602218	598362	602234	3871.5	10	S288c	Recombination	181044	right	Interstitial	26583
N7	chr14	632008	632300	631924	633310	1385	5	S288c	Deletion	149968	right	Interstitial	3108
N7	chr14	8892	8986	8892	9083.5	191.5	5	S288c	Recombination	1464	left	Interstitial	619733
N7	chr15	43599	43628	43555	43638	83	5	S288c	Deletion	42708	left	Interstitial	283005
N7	chr15	514953	515105	514941	515110	169.5	9	S288c	Recombination	514094	left	Interstitial	188298
N7	chr15	621409	622026	621365	622032	667	16	S288c	Recombination	461890	right	Interstitial	294722
N7	chr15	623746	624339	623600	624340	740.5	8	S288c	Recombination	459582	right	Interstitial	296957
N7	chr15	970210	970235	970198	973365	3167	4	S288c	Recombination	110557	right	Interstitial	643555
N7	chr15	1073008	1073030	1.07229e+06	1.07428e+06	1988	5	S288c	Deletion	9646.5	right	Interstitial	745644
N7	chr16	63616	63738	63600	64071.5	471.5	10	S288c	Deletion	56377	left	Interstitial	491944
N7	chr16	97603	97672	97427.5	97684	256.5	4	S288c	Deletion	90204.5	left	Interstitial	458331
N7	chr16	560484	560857	560453	560951	498	3	S288c	Deletion	381445	right	Interstitial	4438
N7	chr16	856428	856446	853472	856896	3424	3	S288c	Recombination	85500.5	right	Interstitial	297456
N7	chr16	19227	19230	18507	19241	734	3	S288c	Recombination	11284	left	Interstitial	536774
N8	chr1	22758	23813	22750.5	24289.5	1539	3	S288c	Recombination	21949.5	left	Interstitial	127234
N8	chr1	27390	27688	27387.5	27927.5	540	16	S288c	Recombination	26586.5	left	Interstitial	123596
N8	chr1	18377	18574	17320.5	20551	3230.5	9	S288c	Deletion	16519.5	left	Interstitial	130972
N8	chr1	203588	204029	203270	213443	10172.5	16	S288c	Recombination	15968	right	Terminal	51747
N8	chr3	82578	83054	82566	83094	528	6	S288c	Recombination	81468	left	Interstitial	31349
N8	chr3	4351	4360	4323.5	4424.5	101	3	S288c	Recombination	3225.5	left	Interstitial	110018
N8	chr3	306591	306693	306583	306712	129	6	S288c	Recombination	9071	right	Interstitial	192140
N8	chr4	18603	18651	18372	18657	285	7	S288c	Deletion	17468	left	Interstitial	431109
N8	chr4	1523563	1524477	1.52352e+06	1524477	954.5	14	S288c	Recombination	148	right	Interstitial	1.07376e+06
N8	chr5	561500	561590	561480	561634	153.5	12	S288c	Recombination	7965	right	Interstitial	409435
N8	chr5	564355	564431	564349	564446	97	4	S288c	Recombination	5153	right	Interstitial	412304
N8	chr5	566499	567475	566122	567512	1389	23	S288c	Deletion	2087.5	right	Interstitial	414077
N8	chr5	568423	570743	568416	570743	2327.5	3	S288c	Deletion	0	right	Interstitial	416370
N8	chr6	5786	6097	5786	6139	353	5	S288c	Recombination	256	left	Interstitial	142430
N8	chr6	6272	6354	6261	16126	9865	4	S288c	Recombination	731	left	Interstitial	132442
N8	chr8	93026	93068	93020	93159.5	139.5	7	S288c	Deletion	87515	left	Interstitial	12485
N8	chr8	93655	93833	93478.5	94462.5	984	7	S288c	Recombination	87973.5	left	Interstitial	11182
N8	chr8	445905	459010	445820	459270	13449.5	111	S288c	Recombination	96835.5	right	Interstitial	340176
N8	chr8	12605	12664	12605	12692.5	87.5	7	S288c	Deletion	7100	left	Interstitial	92952
N8	chr8	531123	531177	529816	542272	12455	5	S288c	Recombination	13833.5	right	Terminal	424172
N8	chr9	37774	37792	37772.5	37798	25.5	3	S288c	Recombination	29988.5	left	Interstitial	317889
N8	chr9	27118	27132	27093	27175.5	82.5	3	S288c	Recombination	19309	left	Interstitial	328512
N8	chr9	437886	437988	434880	438376	3496.5	6	S288c	Recombination	691.5	right	Interstitial	79193
N8	chr10	24438	24488	24438	24510	72	4	S288c	Deletion	16671	left	Interstitial	411856
N8	chr11	36243	51558	36048	52073	16025	118	YJM789	Recombination	35241	left	Interstitial	388114
N8	chr11	664643	664673	664638	664832	194.5	5	S288c	Recombination	1071.5	right	Interstitial	224450
N8	chr11	666412	666468	666408	666468	60	5	S288c	Recombination	0	right	Interstitial	226220
N8	chr12	712958	712990	712950	713024	74.5	3	S288c	Deletion	351256	right	Interstitial	562062
N8	chr12	976189	976579	976138	976782	644.5	3	S288c	Recombination	87498.5	right	Interstitial	825250
N8	chr12	1059588	1059598	1059576	1.05961e+06	37.5	3	S288c	Deletion	4667.5	right	Interstitial	908688
N8	chr12	1061599	1061676	1.06086e+06	1.06169e+06	823	4	S288c	Recombination	2594.5	right	Interstitial	909976
N8	chr12	1062016	1062188	1.06197e+06	1062191	224.5	4	S288c	Recombination	2090	right	Interstitial	911079
N8	chr12	1063453	1064276	1.06291e+06	1.06528e+06	2364	5	S288c	Recombination	0	right	Interstitial	912025
N8	chr13	764921	765121	763998	765402	1403.5	3	YJM789	Recombination	158140	right	Interstitial	495908
N8	chr13	923659	923767	923656	923767	111.5	4	S288c	Deletion	0	right	Interstitial	655566
N8	chr14	632116	632300	632062	633310	1247.5	4	S288c	Recombination	149968	right	Interstitial	3245.5
N8	chr14	726244	726525	726181	726995	814	16	YJM789	Recombination	56283	right	Interstitial	97364.5
N8	chr14	8892	9325	8892	9350.5	458.5	8	S288c	Deletion	1464	left	Interstitial	619466
N8	chr15	623454	624314	623452	624320	868	6	S288c	Deletion	459602	right	Interstitial	296810
N8	chr16	62550	64405	62511	64453.5	1942.5	32	S288c	Deletion	55288	left	Interstitial	491562
N8	chr16	856428	856446	853472	856896	3424	3	S288c	Recombination	85500.5	right	Interstitial	297456
N9	chr1	27681	27688	27669.5	27927.5	258	4	S288c	Recombination	26868.5	left	Interstitial	123596
N9	chr1	165976	165997	163109	166121	3012	3	S288c	Recombination	63290	right	Interstitial	11585.5
N9	chr1	2501	2542	2501	2592.5	91.5	8	S288c	Deletion	1700	left	Interstitial	148931
N9	chr1	13830	15921	13742	15983.5	2241.5	5	S288c	Deletion	12941	left	Interstitial	135540
N9	chr1	18553	21593	18535	22060.5	3525.5	6	S288c	Recombination	17734	left	Terminal	129463
N9	chr2	7273	8281	7194.5	8304.5	1110	18	S288c	Recombination	586.5	left	Interstitial	229960
N9	chr2	805021	809220	804991	809220	4229	4	S288c	Deletion	3159	right	Interstitial	566726
N9	chr3	304800	306483	304342	306486	2144.5	3	S288c	Recombination	9296.5	right	Interstitial	189899
N9	chr3	306591	306693	306583	306712	129	6	S288c	Recombination	9071	right	Interstitial	192140
N9	chr3	307325	307339	307254	307732	478	3	S288c	Recombination	8051.5	right	Interstitial	192810
N9	chr3	314439	314498	314402	314498	96.5	6	S288c	Recombination	1285	right	Interstitial	199958
N9	chr4	526675	526795	526672	526802	130.5	10	S288c	Recombination	525768	left	Interstitial	76906
N9	chr4	759650	759662	757598	759677	2078.5	3	S288c	Recombination	756694	left	Interstitial	307832
N9	chr4	987440	987835	984276	990316	6040	10	S288c	Recombination	534309	right	Interstitial	534510
N9	chr4	1154405	1154412	1154363	1.1551e+06	735.5	3	S288c	Recombination	369526	right	Interstitial	704597
N9	chr4	18603	18606	18372	18609	237	3	S288c	Deletion	17468	left	Interstitial	431157
N9	chr4	1523563	1524477	1.52352e+06	1524477	954.5	14	S288c	Deletion	148	right	Interstitial	1.07376e+06
N9	chr5	207276	207304	207258	207384	125.5	3	S288c	Recombination	200786	left	Interstitial	55213
N9	chr5	250279	250283	250056	250406	349	3	S288c	Deletion	243584	left	Interstitial	98011
N9	chr5	5461	6219	5297	6239	942	3	S288c	Recombination	0	left	Interstitial	145806
N9	chr5	6996	7069	6991	7141	150	7	S288c	Recombination	518	left	Interstitial	144904
N9	chr5	567283	567388	566932	567424	493	9	S288c	Recombination	2174.5	right	Interstitial	414886
N9	chr5	570743	571746	570720	571746	1026	5	S288c	Recombination	0	right	Interstitial	418674
N9	chr6	5786	6354	5786	16126	10340	13	S288c	Recombination	256	left	Interstitial	132442
N9	chr7	21023	21041	20998	21059	61	5	S288c	Deletion	20217	left	Interstitial	475920
N9	chr7	79037	79521	79011.5	79553.5	542	5	YJM789	Recombination	78230.5	left	Interstitial	417426
N9	chr7	336790	338951	335747	339278	3531.5	4	S288c	Recombination	334966	left	Interstitial	157700
N9	chr7	910137	910144	909592	912330	2739	4	S288c	Recombination	171304	right	Interstitial	412612
N9	chr8	93251	93302	93159.5	93478.5	319	5	S288c	Recombination	87654.5	left	Interstitial	12166
N9	chr8	1569	12616	1569	12639	11070	10	S288c	Deletion	0	left	Interstitial	93005.5
N9	chr8	554298	555208	554289	555231	942	6	S288c	Recombination	874	right	Interstitial	448644
N9	chr8	556650	556718	556484	556718	234	3	S288c	Recombination	0	right	Interstitial	450840
N9	chr9	393177	393359	391948	393377	1429.5	11	S288c	Recombination	45691	right	Interstitial	36260.5
N9	chr9	437886	439006	434880	439006	4126	11	S288c	Recombination	62	right	Interstitial	79193
N9	chr10	204142	204184	200798	204232	3433	4	S288c	Deletion	193032	left	Interstitial	232134
N9	chr11	218	733	218	744	526	4	S288c	Deletion	0	left	Interstitial	439444
N9	chr11	664643	664673	664638	664832	194.5	5	S288c	Recombination	1071.5	right	Interstitial	224450
N9	chr12	95944	96151	95882.5	96640	757.5	3	S288c	Recombination	83797.5	left	Interstitial	54247.5
N9	chr12	459564	460152	455560	460284	4724	3	S288c	Recombination	443476	left	Interstitial	304673
N9	chr12	1059588	1059731	1059576	1059753	177	7	S288c	Recombination	4528	right	Interstitial	908688
N9	chr12	1060207	1061599	1.06017e+06	1061617	1449.5	4	S288c	Recombination	2664	right	Interstitial	909280
N9	chr12	1062016	1065282	1.06197e+06	1065282	3315.5	14	S288c	Recombination	0	right	Interstitial	911079
N9	chr13	378496	378514	375409	378622	3213	3	S288c	Recombination	369065	left	Interstitial	107319
N9	chr14	570113	572277	570074	572318	2245	6	S288c	Deletion	210960	right	Interstitial	56498
N9	chr14	598433	602168	598362	602193	3831	9	S288c	Recombination	181085	right	Interstitial	26623.5
N9	chr14	8892	8941	8892	8963.5	71.5	4	S288c	Recombination	1464	left	Interstitial	619853
N9	chr14	701147	783972	700961	783972	83011	204	S288c	Recombination	0	right	Terminal	72144.5
N9	chr15	514925	515138	514904	515148	245	14	S288c	Deletion	514056	left	Interstitial	188260
N9	chr15	621409	621669	621365	621848	482.5	15	S288c	Recombination	462074	right	Interstitial	294722
N9	chr15	623454	623763	623452	624038	586	5	S288c	Recombination	459884	right	Interstitial	296810
N9	chr15	779005	779132	774870	779163	4293.5	3	YJM789	Recombination	304759	right	Interstitial	448226
N9	chr15	970213	970235	970212	973365	3153.5	3	S288c	Deletion	110557	right	Interstitial	643568
N9	chr15	1071567	1073030	1071545	1.07428e+06	2730.5	6	S288c	Deletion	9646.5	right	Interstitial	744902
N9	chr16	63616	64405	63600	64453.5	853.5	11	S288c	Recombination	56377	left	Interstitial	491562
N9	chr16	581566	581608	581532	581626	93	5	S288c	Deletion	360770	right	Interstitial	25517.5
N11	chr1	27681	27688	27669.5	27927.5	258	4	S288c	Recombination	26868.5	left	Interstitial	123596
N11	chr1	160234	165997	160206	166121	5914.5	6	S288c	Recombination	63290	right	Interstitial	8683
N11	chr1	203804	204029	203697	205604	1907	15	S288c	Recombination	23807	right	Interstitial	52173.5
N11	chr1	18553	18574	18535	20551	2016	4	S288c	Recombination	17734	left	Interstitial	130972
N11	chr2	7481	8216	7405	8218.5	813.5	8	S288c	Recombination	797	left	Interstitial	230046
N11	chr3	82589	83054	82517	83094	577	4	S288c	Recombination	81419	left	Interstitial	31349
N11	chr3	306631	306693	306628	306712	83.5	3	S288c	Recombination	9071	right	Interstitial	192186
N11	chr4	18603	18651	18372	18657	285	7	S288c	Deletion	17468	left	Interstitial	431109
N11	chr4	1524260	1524477	1523916	1524477	561	11	S288c	Recombination	148	right	Interstitial	1074150
N11	chr5	250279	250283	250056	250406	349	3	S288c	Recombination	243584	left	Interstitial	98011
N11	chr5	561364	561590	561360	561634	274.5	17	S288c	Recombination	7965	right	Interstitial	409314
N11	chr5	564355	564472	564349	564478	129.5	7	S288c	Deletion	5120.5	right	Interstitial	412304
N11	chr5	566499	566542	566122	566554	431	5	S288c	Deletion	3045.5	right	Interstitial	414077
N11	chr5	567283	567355	566932	567365	433.5	7	S288c	Deletion	2234	right	Interstitial	414886
N11	chr6	41688	45217	41625.5	45579	3953.5	33	YJM789	Recombination	36095.5	left	Interstitial	102990
N11	chr6	6306	6354	6289	16126	9837	3	S288c	Recombination	759	left	Interstitial	132442
N11	chr7	21035	21041	21030	21059	29	3	S288c	Deletion	20249	left	Interstitial	475920
N11	chr7	619627	620815	618024	621470	3445.5	3	YJM789	Recombination	462166	right	Interstitial	121045
N11	chr7	640786	644097	637872	644795	6923.5	24	YJM789	Recombination	438840	right	Interstitial	140892
N11	chr8	93655	93833	93478.5	94462.5	984	9	S288c	Deletion	87973.5	left	Interstitial	11182
N11	chr8	12605	12616	12605	12639	34	5	S288c	Deletion	7100	left	Interstitial	93005.5
N11	chr9	37774	37804	37772.5	37813	40.5	4	S288c	Recombination	29988.5	left	Interstitial	317874
N11	chr9	393177	393188	391948	393190	1242.5	4	S288c	Recombination	45878	right	Interstitial	36260.5
N11	chr9	437886	437988	434880	438376	3496.5	6	S288c	Recombination	691.5	right	Interstitial	79193
N11	chr10	24438	24488	24438	24510	72	4	S288c	Deletion	16671	left	Interstitial	411856
N11	chr11	1272	1305	1169.5	2012.5	843	4	S288c	Recombination	362.5	left	Interstitial	438175
N11	chr11	666404	666468	665728	666468	740	6	S288c	Deletion	0	right	Interstitial	225540
N11	chr12	634033	634506	633756	634683	927.5	4	S288c	Recombination	429598	right	Interstitial	482868
N11	chr12	976189	976579	976138	976782	644.5	3	S288c	Recombination	87498.5	right	Interstitial	825250
N11	chr12	1062367	1064102	1.06229e+06	1064185	1892.5	4	S288c	Deletion	96	right	Interstitial	911405
N11	chr13	923659	923767	923656	923767	111.5	4	S288c	Recombination	0	right	Interstitial	655566
N11	chr14	600012	600749	599229	601458	2229.5	3	S288c	Recombination	181820	right	Interstitial	27358
N11	chr14	632116	632300	632062	633310	1247.5	4	S288c	Recombination	149968	right	Interstitial	3245.5
N11	chr14	8936	9268	8936	9296.5	360.5	5	S288c	Deletion	1508	left	Interstitial	619520
N11	chr15	621426	621652	621423	621653	230	9	S288c	Deletion	462269	right	Interstitial	294780
N11	chr15	623746	623763	623600	624038	438.5	4	S288c	Deletion	459884	right	Interstitial	296957
N11	chr16	62550	63738	62511	64071.5	1560.5	29	S288c	Recombination	55288	left	Interstitial	491944
N11	chr16	856428	856446	853472	856896	3424	3	S288c	Recombination	85500.5	right	Interstitial	297456
N13	chr1	27681	27688	27669.5	27927.5	258	4	S288c	Recombination	26868.5	left	Interstitial	123596
N13	chr1	165976	165997	163109	166121	3012	3	S288c	Recombination	63290	right	Interstitial	11585.5
N13	chr1	2501	2542	2501	2592.5	91.5	8	S288c	Recombination	1700	left	Interstitial	148931
N13	chr1	13848	15921	13839	15983.5	2144.5	4	S288c	Deletion	13038	left	Interstitial	135540
N13	chr1	18553	21593	18535	22060.5	3525.5	6	S288c	Recombination	17734	left	Terminal	129463
N13	chr2	8161	8281	7855	8282	427	14	S288c	Recombination	1247	left	Interstitial	229983
N13	chr3	83134	171878	83094	173603	90509	220	YJM789	Recombination	81996	left	Interstitial	0
N13	chr3	175328	175569	173603	176447	2844	3	S288c	Recombination	139336	right	Interstitial	59160
N13	chr3	304299	304825	304092	305654	1562.5	3	YJM789	Recombination	10129	right	Interstitial	189648
N13	chr3	306631	306693	306628	306712	83.5	3	S288c	Recombination	9071	right	Interstitial	192186
N13	chr3	306967	306992	306948	307075	127.5	4	YJM789	Recombination	8708	right	Interstitial	192504
N13	chr3	308124	314498	307732	314498	6766.5	72	YJM789	Deletion	1285	right	Interstitial	193288
N13	chr3	11578	82589	11352	82606	71254	180	YJM789	Recombination	10254	left	Terminal	31837
N13	chr3	177325	303821	176447	303836	127389	517	YJM789	Recombination	11947	right	Terminal	62004
N13	chr4	526727	526763	526713	526773	60	4	S288c	Recombination	525809	left	Interstitial	76947
N13	chr4	537961	538069	532852	538094	5242.5	13	S288c	Recombination	531948	left	Interstitial	83086
N13	chr4	987440	987835	984276	990316	6040	8	S288c	Recombination	534309	right	Interstitial	534510
N13	chr4	1154321	1154412	1.15414e+06	1.1551e+06	955	4	S288c	Recombination	369526	right	Interstitial	704378
N13	chr4	18603	18606	18032	18609	577	3	S288c	Recombination	17128	left	Interstitial	431157
N13	chr4	1523482	1524477	1523461	1524477	1016	15	S288c	Deletion	148	right	Interstitial	1073695
N13	chr5	250279	250283	250056	250406	349	3	S288c	Recombination	243584	left	Interstitial	98011
N13	chr5	565731	565746	565730	566122	392.5	5	S288c	Recombination	3476.5	right	Interstitial	413684
N13	chr5	567283	567375	566932	567382	450	8	S288c	Recombination	2217.5	right	Interstitial	414886
N13	chr5	570697	571746	569560	571746	2186	6	S288c	Recombination	0	right	Interstitial	417514
N13	chr6	5786	6354	5786	16126	10340	11	S288c	Recombination	256	left	Interstitial	132442
N13	chr7	20931	21041	20926	21059	133	11	S288c	Deletion	20145	left	Interstitial	475920
N13	chr7	882589	882621	882581	882636	55.5	4	S288c	Recombination	200998	right	Interstitial	385602
N13	chr7	910137	910144	909592	912330	2739	4	S288c	Recombination	171304	right	Interstitial	412612
N13	chr7	641	651	641	674.5	33.5	3	S288c	Recombination	0	left	Interstitial	496304
N13	chr7	1145	1193	1112.5	1307.5	195	3	S288c	Recombination	331.5	left	Interstitial	495672
N13	chr7	3333	3834	3319	3925.5	606.5	7	S288c	Recombination	2538	left	Interstitial	493054
N13	chr8	93284	93302	93270.5	93478.5	208	3	S288c	Recombination	87765.5	left	Interstitial	12166
N13	chr8	1569	13589	1569	13688	12119	30	S288c	Recombination	0	left	Interstitial	91956.5
N13	chr8	554280	554389	554241	554412	170.5	4	S288c	Deletion	1693.5	right	Interstitial	448596
N13	chr8	556650	556718	556484	556718	234	3	S288c	Recombination	0	right	Interstitial	450840
N13	chr9	393177	393359	391948	393377	1429.5	11	S288c	Recombination	45691	right	Interstitial	36260.5
N13	chr9	437886	438768	434880	438860	3979.5	8	S288c	Recombination	208.5	right	Interstitial	79193
N13	chr10	204142	204184	200798	204232	3433	4	S288c	Deletion	193032	left	Interstitial	232134
N13	chr10	367233	367284	365160	374464	9304	3	S288c	Recombination	357393	left	Interstitial	61902
N13	chr10	400246	400260	400109	400261	152	4	S288c	Recombination	344641	right	Interstitial	36105
N13	chr10	745529	745627	736328	745627	9298.5	8	S288c	Recombination	0	right	Interstitial	299962
N13	chr11	555181	555298	554868	555832	964	3	S288c	Recombination	110072	right	Interstitial	114680
N13	chr11	1272	1305	1169.5	2012.5	843	4	S288c	Recombination	362.5	left	Interstitial	438175
N13	chr11	15594	15618	15435.5	15630	194.5	9	S288c	Deletion	14628.5	left	Interstitial	424558
N13	chr11	664643	664673	664638	664832	194.5	5	S288c	Recombination	1071.5	right	Interstitial	224450
N13	chr12	95944	96151	95882.5	96649	766.5	3	S288c	Recombination	83797.5	left	Interstitial	54238.5
N13	chr12	688227	688246	688186	688254	68	3	S288c	Deletion	376026	right	Interstitial	537299
N13	chr12	1059588	1059629	1059576	1059670	94	4	S288c	Recombination	4611	right	Interstitial	908688
N13	chr12	1060128	1061676	1060002	1.06169e+06	1684.5	8	S288c	Recombination	2594.5	right	Interstitial	909114
N13	chr12	1064102	1065282	1063160	1065282	2122	6	S288c	Recombination	0	right	Interstitial	912272
N13	chr13	463367	463419	463348	463440	92	6	S288c	Deletion	457004	left	Interstitial	195258
N13	chr13	923707	923767	923683	923767	84	3	S288c	Recombination	0	right	Interstitial	655593
N13	chr14	570113	572277	570074	572318	2245	6	S288c	Deletion	210960	right	Interstitial	56498
N13	chr14	598433	602168	598362	602193	3831	9	S288c	Recombination	181085	right	Interstitial	26623.5
N13	chr14	8892	8941	8892	8963.5	71.5	4	S288c	Deletion	1464	left	Interstitial	619853
N13	chr14	15919	323367	12650.5	323486	310836	1075	S288c	Recombination	5222.5	left	Terminal	305330
N13	chr15	382144	384208	381960	384261	2300.5	12	YJM789	Recombination	381114	left	Interstitial	55317.5
N13	chr15	514925	515138	514904	515148	245	14	S288c	Recombination	514056	left	Interstitial	188260
N13	chr15	621579	621669	621502	621848	345	12	S288c	Recombination	462074	right	Interstitial	294860
N13	chr15	622407	622446	622404	622452	48	7	S288c	Deletion	461470	right	Interstitial	295762
N13	chr15	623746	624354	623600	624422	822.5	11	S288c	Recombination	459500	right	Interstitial	296957
N13	chr15	970210	970235	970198	973365	3167	4	S288c	Deletion	110557	right	Interstitial	643555
N13	chr15	1071567	1073030	1071545	1.07428e+06	2730.5	6	S288c	Recombination	9646.5	right	Interstitial	744902
N13	chr16	63657	63738	63642	64071.5	429.5	7	S288c	Recombination	56419	left	Interstitial	491944
N13	chr16	581566	581608	581532	581626	93	5	S288c	Recombination	360770	right	Interstitial	25517.5
N15	chr1	27681	27688	27669.5	27927.5	258	4	S288c	Recombination	26868.5	left	Interstitial	123596
N15	chr1	160234	165997	160206	166121	5914.5	6	S288c	Recombination	63290	right	Interstitial	8683
N15	chr1	203804	203860	203697	203886	189	8	S288c	Recombination	25525	right	Interstitial	52173.5
N15	chr1	204012	204029	203998	205604	1606	3	S288c	Recombination	23807	right	Interstitial	52474.5
N15	chr1	18553	21593	18535	22060.5	3525.5	6	S288c	Deletion	17734	left	Terminal	129463
N15	chr2	8161	8222	8161	8230	69	9	S288c	Recombination	1553	left	Interstitial	230035
N15	chr3	82623	83054	82606	83094	488	3	S288c	Recombination	81508	left	Interstitial	31349
N15	chr3	306631	306693	306628	306712	83.5	3	S288c	Recombination	9071	right	Interstitial	192186
N15	chr4	972240	974731	972168	974860	2692.5	16	S288c	Recombination	549764	right	Interstitial	522402
N15	chr4	987440	987578	984276	987666	3389.5	5	S288c	Recombination	536960	right	Interstitial	534510
N15	chr4	18603	18651	18372	18657	285	7	S288c	Recombination	17468	left	Interstitial	431109
N15	chr4	1524260	1524477	1523916	1524477	561	11	S288c	Recombination	148	right	Interstitial	1074150
N15	chr5	250279	250283	250056	250406	349	3	S288c	Recombination	243584	left	Interstitial	98011
N15	chr5	561269	561309	561266	561331	65	4	S288c	Recombination	8268	right	Interstitial	409220
N15	chr5	565711	566512	565693	566527	834	12	S288c	Deletion	3072	right	Interstitial	413648
N15	chr5	567283	567375	566932	567382	450	8	S288c	Deletion	2217.5	right	Interstitial	414886
N15	chr5	567436	567475	567420	567512	92	6	S288c	Deletion	2087.5	right	Interstitial	415374
N15	chr5	568423	570743	568416	570743	2327.5	3	S288c	Deletion	0	right	Interstitial	416370
N15	chr6	6272	6354	6261	16126	9865	4	S288c	Recombination	731	left	Interstitial	132442
N15	chr7	21023	21082	20998	21085	87	8	S288c	Recombination	20217	left	Interstitial	475894
N15	chr7	1067384	1067396	1.06738e+06	1.06771e+06	327	3	S288c	Deletion	15928.5	right	Interstitial	570400
N15	chr8	91899	92149	88558.5	92190.5	3632	3	S288c	Recombination	83053.5	left	Interstitial	13454
N15	chr8	93055	93833	93045	94462.5	1417.5	16	S288c	Recombination	87540	left	Interstitial	11182
N15	chr8	12605	12616	12605	12639	34	5	S288c	Recombination	7100	left	Interstitial	93005.5
N15	chr8	554022	554038	554002	554086	84.5	4	S288c	Recombination	2018.5	right	Interstitial	448358
N15	chr8	556650	556718	556424	556718	294.5	3	S288c	Deletion	0	right	Interstitial	450779
N15	chr8	531123	553366	529816	553454	23638	6	S288c	Deletion	2650.5	right	Terminal	424172
N15	chr9	393177	393280	391948	393320	1372	10	S288c	Recombination	45748.5	right	Interstitial	36260.5
N15	chr9	27118	27132	27093	27175.5	82.5	3	S288c	Recombination	19309	left	Interstitial	328512
N15	chr9	437886	437988	434880	438376	3496.5	6	S288c	Recombination	691.5	right	Interstitial	79193
N15	chr10	204142	204184	200798	204232	3433	4	S288c	Recombination	193032	left	Interstitial	232134
N15	chr10	24438	24488	24438	24903.5	465.5	4	S288c	Deletion	16671	left	Interstitial	411462
N15	chr11	1272	1305	1169.5	2012.5	843	4	S288c	Recombination	362.5	left	Interstitial	438175
N15	chr11	666404	666468	665728	666468	740	6	S288c	Recombination	0	right	Interstitial	225540
N15	chr12	459564	460152	455560	460423	4862.5	3	S288c	Recombination	443476	left	Interstitial	304673
N15	chr12	502994	507468	502096	507881	5784.5	9	YJM789	Recombination	490012	left	Interstitial	351209
N15	chr12	688227	688326	688022	688336	315	6	S288c	Recombination	375944	right	Interstitial	537134
N15	chr12	1062367	1063453	1.06228e+06	1.06378e+06	1497	3	S288c	Deletion	503.5	right	Interstitial	911393
N15	chr12	1065277	1065559	1.06478e+06	1.06561e+06	832	3	S288c	Deletion	0	right	Interstitial	913889
N15	chr14	599953	600749	599200	601458	2259	6	S288c	Recombination	181820	right	Interstitial	27358
N15	chr14	8892	9268	8892	9296.5	404.5	7	S288c	Recombination	1464	left	Interstitial	619520
N15	chr15	621426	621669	621423	621848	424.5	13	S288c	Recombination	462074	right	Interstitial	294780
N15	chr15	623746	624331	623600	624335	735	7	S288c	Recombination	459587	right	Interstitial	296957
N15	chr16	63410	64405	63407	64453.5	1046.5	24	S288c	Deletion	56184	left	Interstitial	491562
N15	chr16	560484	560857	560453	560951	498	3	S288c	Recombination	381445	right	Interstitial	4438

## Sheet: CR
S5 Table. LOH tracts accumulated in MA lines. The LOH tracts are supported by minimum 3 SNPs.
Line	Chromosome	SNP_start	SNP_end	LOH_start	LOH_end	LOH_width	Number_of_SNPs_supporting_LOH	Fixation	LOH_mechanism	Telomere_distance	Telomere_type	LOH_type	Centromere_distance
C1	chr1	198623	198648	198622	198656	34.5	3	S288c	Recombination	30755	right	Interstitial	47098
C1	chr1	203588	204029	203270	205604	2333.5	17	S288c	Recombination	23807	right	Interstitial	51747
C1	chr2	8174	8222	7723.5	8230	506.5	7	S288c	Deletion	1115.5	left	Interstitial	230035
C1	chr3	4351	4371	4323.5	4430	106.5	4	S288c	Deletion	3225.5	left	Interstitial	110013
C1	chr4	18588	18702	18364.5	18753.5	389	16	S288c	Deletion	17460.5	left	Interstitial	431012
C1	chr4	1524260	1524477	1523916	1524477	561	11	S288c	Recombination	148	right	Interstitial	1074150
C1	chr5	434623	434632	434515	434858	343.5	3	S288c	Deletion	134740	right	Interstitial	282470
C1	chr5	443323	443531	443306	446608	3301.5	4	S288c	Recombination	122991	right	Interstitial	291261
C1	chr5	561529	561746	561526	561752	226	14	S288c	Recombination	7846.5	right	Interstitial	409481
C1	chr5	564343	564535	564324	564551	227.5	12	S288c	Deletion	5048	right	Interstitial	412278
C1	chr5	565711	567436	565693	567448	1755.5	26	S288c	Deletion	2150.5	right	Interstitial	413648
C1	chr7	21035	21094	21030	21101	71	8	S288c	Recombination	20249	left	Interstitial	475878
C1	chr7	932	954	907	989.5	82.5	4	S288c	Recombination	126	left	Interstitial	495990
C1	chr7	11076	11108	10822.5	11135	312.5	3	S288c	Deletion	10041.5	left	Interstitial	485844
C1	chr7	19879	19926	19864.5	19938	73.5	4	S288c	Recombination	19083.5	left	Interstitial	477041
C1	chr8	93086	93101	93077	93176	99	4	S288c	Deletion	87572	left	Interstitial	12468.5
C1	chr8	93824	93833	93797	94462.5	665.5	4	S288c	Recombination	88292	left	Interstitial	11182
C1	chr8	12605	12664	7336.5	12692.5	5356	7	S288c	Deletion	1831.5	left	Interstitial	92952
C1	chr8	531123	531177	529816	542272	12455	5	S288c	Deletion	13833.5	right	Terminal	424172
C1	chr9	33484	33552	33466.5	33557	90.5	8	S288c	Recombination	25682.5	left	Interstitial	322130
C1	chr9	437940	437994	434907	438380	3472.5	6	S288c	Deletion	688.5	right	Interstitial	79220
C1	chr10	354785	354975	354738	355212	473	3	S288c	Recombination	346972	left	Interstitial	81154.5
C1	chr11	218	259	218	491.5	273.5	3	S288c	Deletion	0	left	Interstitial	439696
C1	chr11	664992	666404	664758	666408	1649.5	3	S288c	Recombination	0	right	Interstitial	224571
C1	chr12	96151	96169	96048	96638.5	590.5	3	S288c	Recombination	83963	left	Interstitial	54249
C1	chr12	1052191	1052276	1.05218e+06	1052310	131.5	3	S288c	Recombination	11971	right	Interstitial	901291
C1	chr12	1059588	1059598	1059576	1059664	88	3	S288c	Recombination	4617	right	Interstitial	908688
C1	chr12	1061635	1061676	1061617	1061750	133	3	S288c	Deletion	2531	right	Interstitial	910730
C1	chr12	1062165	1062194	1.06213e+06	1.06282e+06	698	4	S288c	Recombination	1457.5	right	Interstitial	911238
C1	chr13	463219	463264	463195	463297	102	5	S288c	Recombination	456851	left	Interstitial	195105
C1	chr14	632008	632300	631924	633310	1385	6	S288c	Recombination	149968	right	Interstitial	3108
C1	chr14	8936	9289	8936	9307	371	6	S288c	Recombination	1508	left	Interstitial	619510
C1	chr15	24376	24486	23449	24564.5	1115.5	3	S288c	Recombination	22602	left	Interstitial	302078
C1	chr15	528181	528185	528146	528211	64.5	3	S288c	Deletion	527300	left	Interstitial	201504
C1	chr15	621642	622026	621534	622032	498	7	S288c	Recombination	461890	right	Interstitial	294891
C1	chr15	624314	624354	623884	624422	538.5	7	S288c	Recombination	459500	right	Interstitial	297241
C1	chr15	1073008	1073014	1.07227e+06	1073019	753.5	3	S288c	Recombination	10903	right	Interstitial	745622
C1	chr16	62550	63327	62511	63352.5	841.5	4	S288c	Recombination	55288	left	Interstitial	492662
C1	chr16	63565	64405	63557.5	64453.5	896	15	S288c	Recombination	56334.5	left	Interstitial	491562
C1	chr16	856428	856446	853472	856896	3424	3	S288c	Recombination	85500.5	right	Interstitial	297456
C2	chr1	27417	27688	27414	27927.5	513.5	9	S288c	Recombination	26613	left	Interstitial	123596
C2	chr1	160234	166001	160206	166123	5916.5	4	S288c	Deletion	63288	right	Interstitial	8683
C2	chr1	203798	203816	203694	203822	128	6	S288c	Deletion	25589	right	Interstitial	52170.5
C2	chr1	2501	2542	2501	2592.5	91.5	8	S288c	Deletion	1700	left	Interstitial	148931
C2	chr1	13872	15921	13860	15983.5	2123.5	5	S288c	Recombination	13059	left	Interstitial	135540
C2	chr1	18553	21596	18535	22062	3527	8	S288c	Recombination	17734	left	Terminal	129462
C2	chr2	6680	6704	6680	6772.5	92.5	5	S288c	Deletion	72	left	Interstitial	231492
C2	chr2	8174	8253	7645	8266.5	621.5	10	S288c	Recombination	1037	left	Interstitial	229998
C2	chr3	151628	151646	149872	152096	2224.5	3	S288c	Recombination	148774	left	Interstitial	35428.5
C2	chr3	303862	304205	303858	304252	394.5	6	S288c	Deletion	11531	right	Interstitial	189414
C2	chr3	306591	306597	306583	306664	81	3	S288c	Recombination	9119	right	Interstitial	192140
C2	chr3	307325	307339	307254	307732	478	3	S288c	Deletion	8051.5	right	Interstitial	192810
C2	chr3	314573	314591	314536	314591	55.5	4	S288c	Recombination	1192	right	Interstitial	200092
C2	chr4	220373	220463	219856	220776	920	5	S288c	Recombination	218952	left	Interstitial	228990
C2	chr4	526727	526840	526713	526852	139	9	S288c	Deletion	525809	left	Interstitial	76947
C2	chr4	537994	538120	532868	538130	5262	11	S288c	Recombination	531964	left	Interstitial	83102.5
C2	chr4	987310	987753	984203	990275	6072	8	S288c	Recombination	534350	right	Interstitial	534437
C2	chr4	18588	18624	18364.5	18637.5	273	8	S288c	Recombination	17460.5	left	Interstitial	431128
C2	chr4	1523563	1524477	1.52352e+06	1524477	954.5	14	S288c	Deletion	148	right	Interstitial	1.07376e+06
C2	chr5	250279	250283	250056	250406	349	3	S288c	Deletion	243584	left	Interstitial	98011
C2	chr5	564343	564431	564324	564446	122.5	6	S288c	Recombination	5153	right	Interstitial	412278
C2	chr5	565731	565746	565730	566122	392.5	5	S288c	Deletion	3476.5	right	Interstitial	413684
C2	chr5	567283	567355	566932	567365	433.5	7	S288c	Recombination	2234	right	Interstitial	414886
C2	chr5	570743	571746	570720	571746	1026	5	S288c	Recombination	0	right	Interstitial	418674
C2	chr6	191856	191914	191852	191922	70.5	5	S288c	Recombination	77809	right	Interstitial	43283
C2	chr7	20962	21035	20953.5	21036	82.5	5	S288c	Deletion	20172.5	left	Interstitial	475943
C2	chr7	931595	931666	931359	931861	502	5	S288c	Recombination	151774	right	Interstitial	434380
C2	chr7	11076	11108	10822.5	11135	312.5	3	S288c	Deletion	10041.5	left	Interstitial	485844
C2	chr8	93055	93302	93045	93478.5	433.5	13	S288c	Deletion	87540	left	Interstitial	12166
C2	chr8	12605	12608	12605	12610.5	5.5	3	S288c	Deletion	7100	left	Interstitial	93034
C2	chr8	554022	554038	554002	554086	84.5	4	S288c	Recombination	2018.5	right	Interstitial	448358
C2	chr8	555849	555862	555652	555926	275	3	S288c	Recombination	178.5	right	Interstitial	450007
C2	chr8	556650	556718	556484	559472	2987.5	3	S288c	Deletion	0	right	Interstitial	450840
C2	chr9	393177	393280	392038	393320	1281	10	S288c	Deletion	45748.5	right	Interstitial	36351.5
C2	chr9	437940	437994	434907	438380	3472.5	6	S288c	Deletion	688.5	right	Interstitial	79220
C2	chr10	204142	204184	200798	204232	3433	4	S288c	Deletion	193032	left	Interstitial	232134
C2	chr10	354785	354975	354738	355212	473	3	S288c	Recombination	346972	left	Interstitial	81154.5
C2	chr10	400246	400263	400109	400268	158.5	6	S288c	Deletion	344634	right	Interstitial	36098.5
C2	chr11	218	733	218	744	526	5	S288c	Recombination	0	left	Interstitial	439444
C2	chr11	15594	15618	15435.5	15630	194.5	9	S288c	Deletion	14628.5	left	Interstitial	424558
C2	chr12	1059588	1059711	1059576	1.05972e+06	144.5	5	S288c	Deletion	4560.5	right	Interstitial	908688
C2	chr12	1060128	1061559	1060002	1061579	1577	5	S288c	Recombination	2702	right	Interstitial	909114
C2	chr12	1063453	1064276	1.06284e+06	1064276	1440.5	4	S288c	Recombination	5	right	Interstitial	911948
C2	chr13	378496	378514	375409	378622	3213	3	S288c	Recombination	369065	left	Interstitial	107319
C2	chr13	463330	463367	463297	463381	84	3	S288c	Recombination	456953	left	Interstitial	195207
C2	chr13	908174	908185	908156	908190	34.5	5	YJM789	Recombination	15350.5	right	Interstitial	640066
C2	chr14	522539	522562	522484	523829	1345	3	S288c	Recombination	259449	right	Interstitial	104988
C2	chr14	570113	572374	570074	572452	2378	8	S288c	Recombination	210826	right	Interstitial	56365
C2	chr14	598433	602168	598362	602193	3831	6	S288c	Recombination	181085	right	Interstitial	26623.5
C2	chr14	632163	632300	632086	633310	1224	3	S288c	Recombination	149968	right	Interstitial	3269
C2	chr14	651900	652049	651874	652144	269	3	S288c	Recombination	131134	right	Interstitial	23058
C2	chr15	528181	528185	528146	528211	64.5	3	S288c	Deletion	527300	left	Interstitial	201504
C2	chr15	621409	621669	621365	621848	482.5	9	S288c	Recombination	462074	right	Interstitial	294722
C2	chr15	970213	970235	970212	973365	3153.5	3	S288c	Deletion	110557	right	Interstitial	643568
C2	chr15	1073008	1073030	1.07227e+06	1.07428e+06	2010	5	S288c	Recombination	9646.5	right	Interstitial	745622
C2	chr16	63616	63738	63600	64071.5	471.5	10	S288c	Recombination	56377	left	Interstitial	491944
C2	chr16	560484	560857	560453	560951	498	3	S288c	Deletion	381445	right	Interstitial	4438
C2	chr16	581566	581607	581532	581608	75	4	S288c	Deletion	360788	right	Interstitial	25517.5
C2	chr16	856428	856446	853472	856896	3424	3	S288c	Recombination	85500.5	right	Interstitial	297456
C3	chr1	27681	27688	27669.5	27927.5	258	4	S288c	Recombination	26868.5	left	Interstitial	123596
C3	chr1	160234	166001	160206	166123	5916.5	4	S288c	Deletion	63288	right	Interstitial	8683
C3	chr1	203588	203590	203270	203694	423.5	3	S288c	Recombination	25717	right	Interstitial	51747
C3	chr1	2501	2542	2501	2592.5	91.5	7	S288c	Deletion	1700	left	Interstitial	148931
C3	chr1	13942	16046	13907	16072	2165	5	S288c	Deletion	13106	left	Interstitial	135452
C3	chr1	18553	21596	18535	22062	3527	8	S288c	Deletion	17734	left	Terminal	129462
C3	chr2	6680	6704	6680	6772.5	92.5	5	S288c	Deletion	72	left	Interstitial	231492
C3	chr2	8174	8187	7645	8201.5	556.5	4	S288c	Recombination	1037	left	Interstitial	230064
C3	chr2	8238	8288	8230	8297	67	7	S288c	Recombination	1622	left	Interstitial	229968
C3	chr3	151628	151646	149872	152096	2224.5	3	S288c	Deletion	148774	left	Interstitial	35428.5
C3	chr3	306591	306597	306583	306604	20.5	3	S288c	Recombination	9179.5	right	Interstitial	192140
C3	chr3	314439	314591	314402	314591	189.5	10	S288c	Recombination	1192	right	Interstitial	199958
C3	chr4	526183	526219	526159	526220	61.5	4	S288c	Deletion	525255	left	Interstitial	76393
C3	chr4	526669	526864	526663	526873	210	15	S288c	Deletion	525759	left	Interstitial	76897
C3	chr4	537994	538120	532868	538130	5262	11	S288c	Recombination	531964	left	Interstitial	83102.5
C3	chr4	759650	759662	758969	759677	708	3	S288c	Deletion	758065	left	Interstitial	309203
C3	chr4	987440	987578	987375	987664	289	5	S288c	Recombination	536961	right	Interstitial	537609
C3	chr4	1523440	1524477	1523395	1524477	1082	16	S288c	Deletion	148	right	Interstitial	1073629
C3	chr5	250279	250283	250056	250406	349	3	S288c	Deletion	243584	left	Interstitial	98011
C3	chr5	443491	443531	443407	446608	3201	3	S288c	Recombination	122991	right	Interstitial	291362
C3	chr5	2014	14676	2014	14854	12840	102	YJM789	Recombination	0	left	Interstitial	137192
C3	chr5	566499	566512	566122	566527	404.5	4	S288c	Recombination	3072	right	Interstitial	414077
C3	chr5	567283	567403	566932	567420	488	11	S288c	Deletion	2179.5	right	Interstitial	414886
C3	chr5	570697	571746	569560	571746	2186	6	S288c	Recombination	0	right	Interstitial	417514
C3	chr6	6065	6354	6065	16126	10061	12	S288c	Deletion	535	left	Interstitial	132442
C3	chr7	21023	21088	20998	21091	93	9	S288c	Deletion	20217	left	Interstitial	475888
C3	chr7	931595	931666	931359	931861	502	5	S288c	Deletion	151774	right	Interstitial	434380
C3	chr7	1068092	1068100	1.06809e+06	1068116	25.5	3	S288c	Recombination	15519	right	Interstitial	571112
C3	chr8	93068	93101	93065	93176	111	5	S288c	Deletion	87560	left	Interstitial	12468.5
C3	chr8	193075	193183	192600	193214	614.5	3	S288c	Recombination	187094	left	Interstitial	86955
C3	chr8	212499	212536	212396	214386	1989.5	3	YJM789	Recombination	206891	left	Interstitial	106752
C3	chr8	1708	12616	1708	12639	10931	9	S288c	Deletion	0	left	Interstitial	93005.5
C3	chr8	554280	554984	554241	555096	855	8	S288c	Recombination	1009	right	Interstitial	448596
C3	chr8	555849	555862	555587	555926	339.5	3	S288c	Recombination	178.5	right	Interstitial	449942
C3	chr8	556650	556718	556484	559472	2987.5	3	S288c	Recombination	0	right	Interstitial	450840
C3	chr8	531123	553366	529816	553454	23638	6	S288c	Recombination	2650.5	right	Terminal	424172
C3	chr9	393177	393280	392038	393320	1281	10	S288c	Recombination	45748.5	right	Interstitial	36351.5
C3	chr9	19415	19454	19415	21805.5	2390.5	3	S288c	Recombination	11631	left	Interstitial	333882
C3	chr9	431874	439006	431814	439006	7191.5	14	S288c	Deletion	62	right	Interstitial	76127.5
C3	chr10	204142	204184	200798	204232	3433	4	S288c	Deletion	193032	left	Interstitial	232134
C3	chr10	354785	354975	354738	355212	473	3	S288c	Recombination	346972	left	Interstitial	81154.5
C3	chr10	367233	367302	365160	374473	9313	4	S288c	Recombination	357393	left	Interstitial	61893
C3	chr11	218	259	218	491.5	273.5	3	S288c	Deletion	0	left	Interstitial	439696
C3	chr12	1059588	1059731	1059576	1059753	177	7	S288c	Recombination	4528	right	Interstitial	908688
C3	chr12	1060207	1061559	1.06017e+06	1.06162e+06	1450	4	S288c	Recombination	2663.5	right	Interstitial	909280
C3	chr12	1064268	1064276	1.06386e+06	1064276	415.5	3	S288c	Recombination	5	right	Interstitial	912973
C3	chr13	378496	378514	375409	378622	3213	3	S288c	Recombination	369065	left	Interstitial	107319
C3	chr13	908174	908218	908156	908562	406	9	YJM789	Recombination	14979	right	Interstitial	640066
C3	chr14	522030	522424	520554	523760	3206.5	4	S288c	Recombination	259518	right	Interstitial	105056
C3	chr14	570113	570167	570074	571214	1140.5	4	S288c	Recombination	212064	right	Interstitial	57602.5
C3	chr14	599953	602168	599193	602193	3000	5	S288c	Deletion	181085	right	Interstitial	26623.5
C3	chr14	632008	632300	631924	633310	1385	6	S288c	Recombination	149968	right	Interstitial	3108
C3	chr14	8936	8986	8936	9083.5	147.5	3	S288c	Recombination	1508	left	Interstitial	619733
C3	chr15	24376	24655	23449	24660	1211	6	S288c	Deletion	22602	left	Interstitial	301983
C3	chr15	24732	24924	24711	25121	410	5	S288c	Recombination	23864	left	Interstitial	301522
C3	chr15	160153	160213	160148	160305	157.5	4	S288c	Recombination	159300	left	Interstitial	166338
C3	chr15	528181	528185	528146	528211	64.5	3	S288c	Deletion	527300	left	Interstitial	201504
C3	chr15	621409	622026	621365	622032	667	10	S288c	Deletion	461890	right	Interstitial	294722
C3	chr15	970210	970235	970198	973365	3167	4	S288c	Recombination	110557	right	Interstitial	643555
C3	chr15	1073008	1073030	1.07227e+06	1.07336e+06	1097	5	S288c	Recombination	10559.5	right	Interstitial	745622
C3	chr16	63616	64405	63600	64453.5	853.5	11	S288c	Recombination	56377	left	Interstitial	491562
C3	chr16	97663	97696	97636	97705	69	3	S288c	Deletion	90413	left	Interstitial	458310
C3	chr16	856428	856446	853472	856896	3424	3	S288c	Recombination	85500.5	right	Interstitial	297456
C3	chr16	19227	19230	18430.5	19241	810.5	3	YJM789	Recombination	11207.5	left	Interstitial	536774
C3	chr16	929678	929692	929642	929704	62	3	S288c	Recombination	12692	right	Interstitial	373627
C5	chr1	160234	166001	160206	166123	5916.5	4	S288c	Recombination	63288	right	Interstitial	8683
C5	chr1	198619	198648	198618	198656	38.5	5	S288c	Recombination	30755	right	Interstitial	47094
C5	chr1	203798	204029	203694	205604	1910	16	S288c	Recombination	23807	right	Interstitial	52170.5
C5	chr1	18553	23813	18535	24289.5	5754.5	12	S288c	Recombination	17734	left	Terminal	127234
C5	chr2	6689	6704	6689	6841	152	4	S288c	Recombination	81	left	Interstitial	231424
C5	chr2	7481	8187	7405	8201.5	796.5	5	S288c	Recombination	797	left	Interstitial	230064
C5	chr4	526651	526741	526644	526752	108.5	10	S288c	Recombination	525740	left	Interstitial	76877.5
C5	chr4	18588	18683	18364.5	18692.5	328	15	S288c	Deletion	17460.5	left	Interstitial	431074
C5	chr4	1524266	1524477	1524263	1524477	214	10	S288c	Recombination	148	right	Interstitial	1074497
C5	chr5	152027	152072	151840	152102	262	3	S288c	Recombination	145367	left	Interstitial	0
C5	chr5	250279	250283	250056	250406	349	3	S288c	Recombination	243584	left	Interstitial	98011
C5	chr5	561524	561541	561517	561543	26	4	S288c	Recombination	8056	right	Interstitial	409472
C5	chr5	561717	561746	561704	561752	48	3	S288c	Recombination	7846.5	right	Interstitial	409659
C5	chr5	564343	564486	564324	564510	187	11	S288c	Recombination	5088.5	right	Interstitial	412278
C5	chr5	564865	564898	564853	564901	48	4	S288c	Recombination	4698	right	Interstitial	412808
C5	chr5	565711	567466	565693	567468	1775	28	S288c	Recombination	2131	right	Interstitial	413648
C5	chr5	568423	570743	568416	570743	2327.5	3	S288c	Deletion	0	right	Interstitial	416370
C5	chr6	6065	6097	6065	6139	74	4	S288c	Recombination	535	left	Interstitial	142430
C5	chr7	794605	794620	794570	794729	159	3	YJM789	Recombination	288906	right	Interstitial	297591
C5	chr7	931595	931666	931359	931861	502	5	S288c	Deletion	151774	right	Interstitial	434380
C5	chr7	6091	6127	5945.5	6626.5	681	3	YJM789	Recombination	5164.5	left	Interstitial	490352
C5	chr7	19879	19926	19864.5	19938	73.5	4	S288c	Deletion	19083.5	left	Interstitial	477041
C5	chr8	93086	93302	93077	93478.5	401.5	7	S288c	Deletion	87572	left	Interstitial	12166
C5	chr8	93824	93833	93797	94462.5	665.5	4	S288c	Recombination	88292	left	Interstitial	11182
C5	chr8	212499	212536	212396	214386	1989.5	3	YJM789	Recombination	206891	left	Interstitial	106752
C5	chr8	12605	12758	7336.5	12774.5	5438	11	S288c	Deletion	1831.5	left	Interstitial	92870
C5	chr8	531123	553366	529816	553454	23638	6	S288c	Deletion	2650.5	right	Terminal	424172
C5	chr9	33522	33581	33512.5	33590	77.5	7	S288c	Recombination	25728.5	left	Interstitial	322097
C5	chr9	393198	393280	393196	393320	123	4	S288c	Recombination	45748.5	right	Interstitial	37509.5
C5	chr9	437940	437994	434907	438380	3472.5	6	S288c	Deletion	688.5	right	Interstitial	79220
C5	chr10	125051	133192	124802	133267	8465	46	YJM789	Recombination	117035	left	Interstitial	303099
C5	chr11	218	259	218	491.5	273.5	3	S288c	Recombination	0	left	Interstitial	439696
C5	chr11	15606	15618	15604.5	15630	25.5	5	S288c	Recombination	14797.5	left	Interstitial	424558
C5	chr11	666404	666468	665728	666468	740	6	S288c	Recombination	0	right	Interstitial	225540
C5	chr12	712958	712990	712950	713024	74.5	3	S288c	Recombination	351256	right	Interstitial	562062
C5	chr12	1059588	1059731	1059576	1059753	177	7	S288c	Recombination	4528	right	Interstitial	908688
C5	chr13	378496	378514	375409	378622	3213	3	S288c	Recombination	369065	left	Interstitial	107319
C5	chr14	599953	600012	599193	601090	1897	4	S288c	Deletion	182188	right	Interstitial	27726.5
C5	chr14	8936	8986	8936	9083.5	147.5	3	S288c	Recombination	1508	left	Interstitial	619733
C5	chr15	24376	24643	23449	24648.5	1199.5	4	S288c	Recombination	22602	left	Interstitial	301994
C5	chr15	621642	621657	621534	621850	316.5	4	S288c	Recombination	462072	right	Interstitial	294891
C5	chr16	62364	62550	59336	62964	3628	4	S288c	Recombination	52113	left	Interstitial	493051
C5	chr16	63582	64405	63573.5	64453.5	880	14	S288c	Recombination	56350.5	left	Interstitial	491562
C5	chr16	64600	64605	64578.5	64613	34.5	4	S288c	Recombination	57355.5	left	Interstitial	491402
C7	chr1	27681	27688	27669.5	27927.5	258	4	S288c	Recombination	26868.5	left	Interstitial	123596
C7	chr1	104469	114824	104256	114876	10620.5	62	YJM789	Recombination	103454	left	Interstitial	36647.5
C7	chr1	203798	203816	203694	203822	128	6	S288c	Deletion	25589	right	Interstitial	52170.5
C7	chr1	2501	2542	2501	2592.5	91.5	8	S288c	Deletion	1700	left	Interstitial	148931
C7	chr1	13848	15921	13839	15983.5	2144.5	6	S288c	Recombination	13038	left	Interstitial	135540
C7	chr1	18517	21596	17390.5	22062	4671.5	9	S288c	Recombination	16589.5	left	Terminal	129462
C7	chr2	299803	302473	299664	302656	2992.5	12	YJM789	Recombination	293056	left	Interstitial	61398.5
C7	chr2	6680	6704	6680	6772.5	92.5	5	S288c	Deletion	72	left	Interstitial	231492
C7	chr2	8174	8216	7827.5	8218.5	391	5	S288c	Recombination	1219.5	left	Interstitial	230046
C7	chr3	151628	151646	149872	152096	2224.5	3	S288c	Recombination	148774	left	Interstitial	35428.5
C7	chr3	295097	295215	295094	295294	200.5	3	S288c	Recombination	20488.5	right	Interstitial	180651
C7	chr3	306591	306597	306583	306664	81	3	S288c	Recombination	9119	right	Interstitial	192140
C7	chr3	314439	314591	314402	314591	189.5	10	S288c	Deletion	1192	right	Interstitial	199958
C7	chr4	220373	220463	219856	220776	920	5	S288c	Recombination	218952	left	Interstitial	228990
C7	chr4	526657	526810	526654	526824	169.5	13	S288c	Deletion	525750	left	Interstitial	76888
C7	chr4	758288	759662	757871	759677	1806	4	S288c	Recombination	756967	left	Interstitial	308105
C7	chr4	987440	987753	987375	990275	2900	7	S288c	Recombination	534350	right	Interstitial	537609
C7	chr4	18588	18671	18024.5	18673	648.5	12	S288c	Deletion	17120.5	left	Interstitial	431093
C7	chr4	1523440	1524477	1523395	1524477	1082	16	S288c	Deletion	148	right	Interstitial	1073629
C7	chr5	250279	250283	250056	250406	349	3	S288c	Deletion	243584	left	Interstitial	98011
C7	chr5	443491	443531	443407	446608	3201	3	S288c	Recombination	122991	right	Interstitial	291362
C7	chr5	2014	2035	2014	4127	2113	6	S288c	Deletion	0	left	Interstitial	147918
C7	chr5	565722	565746	565716	566122	406	7	S288c	Recombination	3476.5	right	Interstitial	413671
C7	chr5	567283	567403	566932	567420	488	11	S288c	Recombination	2179.5	right	Interstitial	414886
C7	chr5	570697	571746	569560	571746	2186	6	S288c	Recombination	0	right	Interstitial	417514
C7	chr6	117629	117908	117234	118127	893	4	S288c	Recombination	111704	left	Interstitial	30441.5
C7	chr6	191880	192050	191870	192058	187.5	12	S288c	Deletion	77673.5	right	Interstitial	43301.5
C7	chr6	1148	6097	1148	6139	4991	6	S288c	Deletion	0	left	Interstitial	142430
C7	chr6	6250	6354	6241.5	16126	9884.5	5	S288c	Deletion	711.5	left	Interstitial	132442
C7	chr7	20940	21037	20935.5	21039	103.5	9	S288c	Recombination	20154.5	left	Interstitial	475940
C7	chr7	405432	405437	403524	405442	1918	3	S288c	Deletion	402744	left	Interstitial	91536.5
C7	chr7	931595	931666	931359	931861	502	5	S288c	Deletion	151774	right	Interstitial	434380
C7	chr7	6476	7126	6349	8278	1929	3	S288c	Deletion	5568	left	Interstitial	488701
C7	chr8	93055	93665	93045	93708.5	663.5	16	S288c	Recombination	87540	left	Interstitial	11936
C7	chr8	453668	453738	453638	453754	116.5	3	S288c	Deletion	102350	right	Interstitial	347994
C7	chr8	525441	528096	525421	528161	2740	7	S288c	Recombination	27944	right	Interstitial	419776
C7	chr8	1748	12608	1748	12610.5	10862.5	7	S288c	Deletion	0	left	Interstitial	93034
C7	chr8	554028	554038	554025	554086	61.5	3	S288c	Recombination	2018.5	right	Interstitial	448380
C7	chr8	554653	555862	554548	555926	1378.5	9	S288c	Recombination	178.5	right	Interstitial	448904
C7	chr8	556650	562225	556624	562225	5601	4	S288c	Recombination	0	right	Interstitial	450980
C7	chr8	531123	553366	529816	553454	23638	6	S288c	Deletion	2650.5	right	Terminal	424172
C7	chr9	393177	393280	392038	393320	1281	10	S288c	Recombination	45748.5	right	Interstitial	36351.5
C7	chr9	27118	27132	27093	27175.5	82.5	3	S288c	Recombination	19309	left	Interstitial	328512
C7	chr9	431874	438768	431814	438860	7045	9	S288c	Deletion	208.5	right	Interstitial	76127.5
C7	chr10	204142	204184	200798	204232	3433	4	S288c	Recombination	193032	left	Interstitial	232134
C7	chr10	354785	354975	354738	355212	473	3	S288c	Deletion	346972	left	Interstitial	81154.5
C7	chr10	400246	400272	400109	400288	178.5	7	S288c	Deletion	344614	right	Interstitial	36078.5
C7	chr10	25319	25352	25014.5	25355	340.5	7	S288c	Recombination	17247.5	left	Interstitial	411011
C7	chr10	745609	745627	745604	745627	23.5	3	S288c	Recombination	0	right	Interstitial	309238
C7	chr11	218	259	218	507	289	3	S288c	Recombination	0	left	Interstitial	439680
C7	chr11	15613	15618	15610	15630	20	3	S288c	Deletion	14803	left	Interstitial	424558
C7	chr12	773403	774798	773325	774936	1611	6	S288c	Recombination	289345	right	Interstitial	622438
C7	chr12	1059564	1059775	1.05952e+06	1.05981e+06	295	9	S288c	Recombination	4467.5	right	Interstitial	908631
C7	chr12	1063453	1064276	1.06284e+06	1064276	1440.5	4	S288c	Recombination	5	right	Interstitial	911948
C7	chr13	908174	908218	908156	908562	406	9	YJM789	Recombination	14979	right	Interstitial	640066
C7	chr14	140432	140470	140412	140487	74.5	3	S288c	Deletion	132984	left	Interstitial	488330
C7	chr14	522539	522562	522484	523829	1345	3	S288c	Recombination	259449	right	Interstitial	104988
C7	chr14	569990	572360	569982	572367	2384.5	11	S288c	Deletion	210911	right	Interstitial	56449.5
C7	chr14	598291	602168	598260	602193	3933	7	S288c	Deletion	181085	right	Interstitial	26623.5
C7	chr14	632116	632300	632062	633310	1247.5	5	S288c	Recombination	149968	right	Interstitial	3245.5
C7	chr15	24788	24924	24760	25121	361	4	S288c	Recombination	23913	left	Interstitial	301522
C7	chr15	43623	43628	43611	43638	27	4	S288c	Recombination	42764	left	Interstitial	283005
C7	chr15	514974	515138	514972	515148	177	9	S288c	Deletion	514124	left	Interstitial	188328
C7	chr15	528181	528185	528146	528211	64.5	3	S288c	Deletion	527300	left	Interstitial	201504
C7	chr15	621642	621669	621534	621848	313.5	6	S288c	Recombination	462074	right	Interstitial	294891
C7	chr16	63565	64405	63557.5	64453.5	896	15	S288c	Recombination	56334.5	left	Interstitial	491562
C7	chr16	581566	581608	581532	581626	93	5	S288c	Deletion	360770	right	Interstitial	25517.5
C7	chr16	856428	856446	853472	856896	3424	3	S288c	Recombination	85500.5	right	Interstitial	297456
C7	chr16	926272	931585	924144	931700	7555	93	YJM789	Recombination	10696.5	right	Interstitial	368130
C8	chr1	27423	27688	27421.5	27927.5	506	7	S288c	Recombination	26620.5	left	Interstitial	123596
C8	chr1	2501	2542	2501	2592.5	91.5	8	S288c	Recombination	1700	left	Interstitial	148931
C8	chr1	13942	15871	13907	15896	1989	3	S288c	Recombination	13106	left	Interstitial	135628
C8	chr1	18553	21596	18535	22062	3527	8	S288c	Deletion	17734	left	Terminal	129462
C8	chr2	197731	197825	197660	197897	237.5	4	S288c	Recombination	191052	left	Interstitial	40368
C8	chr2	464184	464196	464132	464234	102	3	S288c	Recombination	348146	right	Interstitial	225866
C8	chr2	6680	6704	6680	6772.5	92.5	5	S288c	Recombination	72	left	Interstitial	231492
C8	chr2	7273	8288	7194.5	8297	1102.5	17	S288c	Recombination	586.5	left	Interstitial	229968
C8	chr2	804961	809220	804936	809220	4283.5	5	S288c	Deletion	3159	right	Interstitial	566672
C8	chr3	151628	151646	149872	152096	2224.5	3	S288c	Recombination	148774	left	Interstitial	35428.5
C8	chr3	306591	306597	305708	306664	956	3	S288c	Recombination	9119	right	Interstitial	191265
C8	chr3	307325	307339	307254	307732	478	3	S288c	Deletion	8051.5	right	Interstitial	192810
C8	chr3	314486	314591	314479	314591	112	6	S288c	Recombination	1192	right	Interstitial	200036
C8	chr4	200220	200994	199838	201194	1356	4	S288c	Recombination	198934	left	Interstitial	248572
C8	chr4	526215	526222	526200	526234	33.5	3	S288c	Deletion	525296	left	Interstitial	76434.5
C8	chr4	527743	538120	527636	538130	10494	12	S288c	Recombination	526732	left	Interstitial	77870.5
C8	chr4	987310	987753	984211	990275	6064	8	S288c	Recombination	534350	right	Interstitial	534445
C8	chr4	18588	18606	18364.5	18609	244.5	5	S288c	Deletion	17460.5	left	Interstitial	431157
C8	chr4	1523440	1524313	1523395	1524383	988	12	S288c	Deletion	242	right	Interstitial	1073629
C8	chr5	434623	434632	434515	434858	343.5	3	S288c	Recombination	134740	right	Interstitial	282470
C8	chr5	6921	7069	6766	7141	375	13	S288c	Recombination	293	left	Interstitial	144904
C8	chr5	565740	565746	565738	566122	384	3	S288c	Recombination	3476.5	right	Interstitial	413693
C8	chr5	567283	567388	566932	567392	460	9	S288c	Deletion	2207.5	right	Interstitial	414886
C8	chr5	570697	571746	569560	571746	2186	6	S288c	Recombination	0	right	Interstitial	417514
C8	chr6	191827	191885	191813	191900	86.5	7	S288c	Deletion	77831.5	right	Interstitial	43244.5
C8	chr6	1148	6354	1148	16126	14978	14	S288c	Recombination	0	left	Interstitial	132442
C8	chr7	21023	21094	20998	21101	103	9	S288c	Recombination	20217	left	Interstitial	475878
C8	chr7	882606	882621	882598	882636	39	3	S288c	Deletion	200998	right	Interstitial	385618
C8	chr7	931595	931666	931359	931861	502	5	S288c	Deletion	151774	right	Interstitial	434380
C8	chr7	11076	11108	10822.5	11135	312.5	3	S288c	Recombination	10041.5	left	Interstitial	485844
C8	chr8	91899	92149	88558.5	92190.5	3632	3	S288c	Deletion	83053.5	left	Interstitial	13454
C8	chr8	93086	93302	93077	93478.5	401.5	9	S288c	Deletion	87572	left	Interstitial	12166
C8	chr8	194188	194377	194110	194432	322.5	6	S288c	Recombination	188604	left	Interstitial	88465
C8	chr8	212499	212536	212396	214386	1989.5	3	YJM789	Recombination	206891	left	Interstitial	106752
C8	chr8	528460	531123	528448	531132	2684.5	4	S288c	Deletion	24973	right	Interstitial	422803
C8	chr8	1569	12616	1569	12639	11070	11	S288c	Deletion	0	left	Interstitial	93005.5
C8	chr8	554280	554389	554241	554798	557.5	4	S288c	Recombination	1306.5	right	Interstitial	448596
C8	chr8	556650	556718	556484	559472	2987.5	3	S288c	Deletion	0	right	Interstitial	450840
C8	chr9	393177	393280	392038	393320	1281	10	S288c	Deletion	45748.5	right	Interstitial	36351.5
C8	chr9	437940	439006	434907	439006	4099	11	S288c	Recombination	62	right	Interstitial	79220
C8	chr10	327501	328877	326962	329006	2044.5	6	YJM789	Recombination	319194	left	Interstitial	107360
C8	chr10	354785	354975	354738	355212	473	3	S288c	Deletion	346972	left	Interstitial	81154.5
C8	chr10	367233	367302	365160	374473	9313	4	S288c	Recombination	357393	left	Interstitial	61893
C8	chr10	25319	25326	25014.5	25333	318.5	3	S288c	Deletion	17247.5	left	Interstitial	411033
C8	chr11	218	733	218	744	526	5	S288c	Deletion	0	left	Interstitial	439444
C8	chr11	15613	15648	15610	15649.5	39.5	5	S288c	Recombination	14803	left	Interstitial	424538
C8	chr11	664494	664525	664402	664758	356.5	3	S288c	Recombination	1145.5	right	Interstitial	224214
C8	chr12	1059588	1059711	1059508	1.05972e+06	212.5	5	S288c	Recombination	4560.5	right	Interstitial	908620
C8	chr12	1060404	1061638	1060311	1061657	1346	5	S288c	Deletion	2624	right	Interstitial	909424
C8	chr12	1064268	1064276	1.06386e+06	1064276	415.5	3	S288c	Recombination	5	right	Interstitial	912973
C8	chr13	378496	378514	375409	378622	3213	3	S288c	Recombination	369065	left	Interstitial	107319
C8	chr13	908174	908218	908156	908562	406	9	YJM789	Recombination	14979	right	Interstitial	640066
C8	chr14	522030	522438	520554	522488	1935	6	S288c	Recombination	260790	right	Interstitial	106328
C8	chr14	570034	570167	570027	571264	1236.5	5	S288c	Deletion	212014	right	Interstitial	57553
C8	chr14	602168	602262	601090	602270	1179.5	6	S288c	Deletion	181008	right	Interstitial	26547
C8	chr14	632116	632300	632062	633310	1247.5	5	S288c	Deletion	149968	right	Interstitial	3245.5
C8	chr14	8936	8986	8936	9083.5	147.5	3	S288c	Recombination	1508	left	Interstitial	619733
C8	chr15	24643	24665	23582.5	24667	1084.5	4	S288c	Recombination	22735.5	left	Interstitial	301976
C8	chr15	514953	515169	514941	515192	250.5	14	S288c	Deletion	514094	left	Interstitial	188298
C8	chr15	528181	528185	528146	528211	64.5	3	S288c	Recombination	527300	left	Interstitial	201504
C8	chr15	621642	621669	621534	621848	313.5	6	S288c	Recombination	462074	right	Interstitial	294891
C8	chr15	1073008	1073030	1.07227e+06	1.07428e+06	2010	5	S288c	Recombination	9646.5	right	Interstitial	745622
C8	chr16	63582	64405	63573.5	64453.5	880	14	S288c	Deletion	56350.5	left	Interstitial	491562
C8	chr16	97603	97672	97427.5	97684	256.5	4	S288c	Deletion	90204.5	left	Interstitial	458331
C8	chr16	581566	581643	581532	581652	120	6	S288c	Deletion	360744	right	Interstitial	25517.5
C8	chr16	856428	856446	853472	856896	3424	3	S288c	Recombination	85500.5	right	Interstitial	297456
C9	chr1	27681	27688	27552	27927.5	375.5	4	S288c	Recombination	26751	left	Interstitial	123596
C9	chr1	2501	2542	2501	2592.5	91.5	8	S288c	Recombination	1700	left	Interstitial	148931
C9	chr1	12190	13246	11966.5	13329.5	1363	4	S288c	Recombination	11165.5	left	Interstitial	138194
C9	chr1	13798	15921	13726	15983.5	2257.5	9	S288c	Recombination	12925	left	Interstitial	135540
C9	chr1	18553	21596	18535	22062	3527	8	S288c	Recombination	17734	left	Terminal	129462
C9	chr2	6680	6704	6680	6772.5	92.5	5	S288c	Deletion	72	left	Interstitial	231492
C9	chr2	7273	8288	7194.5	8297	1102.5	17	S288c	Recombination	586.5	left	Interstitial	229968
C9	chr3	151628	151646	149872	152096	2224.5	3	S288c	Recombination	148774	left	Interstitial	35428.5
C9	chr3	292616	292633	292608	292676	67	5	S288c	Recombination	23107.5	right	Interstitial	178166
C9	chr3	295091	295215	295086	295294	209	4	S288c	Deletion	20488.5	right	Interstitial	180642
C9	chr3	303851	303967	303836	304082	246.5	6	S288c	Recombination	11700.5	right	Interstitial	189393
C9	chr3	306591	306597	306583	306664	81	3	S288c	Recombination	9119	right	Interstitial	192140
C9	chr3	307325	307339	307254	307732	478	3	S288c	Deletion	8051.5	right	Interstitial	192810
C9	chr3	314439	314591	314402	314591	189.5	10	S288c	Recombination	1192	right	Interstitial	199958
C9	chr4	526687	526734	526681	526738	56.5	5	S288c	Deletion	525777	left	Interstitial	76915
C9	chr4	537994	538069	532868	538094	5226	10	S288c	Recombination	531964	left	Interstitial	83102.5
C9	chr4	987440	987753	987375	990275	2900	7	S288c	Recombination	534350	right	Interstitial	537609
C9	chr4	18588	18606	18364.5	18609	244.5	5	S288c	Recombination	17460.5	left	Interstitial	431157
C9	chr4	1524260	1524477	1523916	1524477	561	11	S288c	Recombination	148	right	Interstitial	1074150
C9	chr5	250279	250283	250056	250406	349	3	S288c	Deletion	243584	left	Interstitial	98011
C9	chr5	443491	449685	443407	449722	6315	4	S288c	Recombination	119877	right	Interstitial	291362
C9	chr5	2014	2035	2014	4127	2113	6	S288c	Recombination	0	left	Interstitial	147918
C9	chr5	6973	7069	6970.5	7141	170.5	10	S288c	Recombination	497.5	left	Interstitial	144904
C9	chr5	561766	561809	561762	561834	71	3	S288c	Deletion	7765.5	right	Interstitial	409717
C9	chr5	567283	567403	566932	567420	488	11	S288c	Deletion	2179.5	right	Interstitial	414886
C9	chr6	117629	117908	117234	118127	893	4	S288c	Recombination	111704	left	Interstitial	30441.5
C9	chr6	6306	6354	6269.5	16126	9856.5	3	S288c	Recombination	739.5	left	Interstitial	132442
C9	chr7	20962	21118	20953.5	21124	170.5	15	S288c	Recombination	20172.5	left	Interstitial	475855
C9	chr7	496982	496991	496965	496998	33	3	S288c	Deletion	496184	left	Interstitial	0
C9	chr7	931595	931666	931359	931861	502	5	S288c	Recombination	151774	right	Interstitial	434380
C9	chr8	91899	92149	88558.5	92190.5	3632	3	S288c	Recombination	83053.5	left	Interstitial	13454
C9	chr8	93086	93302	93077	93478.5	401.5	9	S288c	Deletion	87572	left	Interstitial	12166
C9	chr8	93824	93833	93797	94462.5	665.5	4	S288c	Deletion	88292	left	Interstitial	11182
C9	chr8	525441	528096	525421	528161	2740	7	S288c	Deletion	27944	right	Interstitial	419776
C9	chr8	1672	2043	1672	7325.5	5653.5	5	S288c	Recombination	0	left	Interstitial	98319
C9	chr8	554022	554038	554002	554086	84.5	4	S288c	Recombination	2018.5	right	Interstitial	448358
C9	chr8	554280	555862	554241	555926	1685.5	7	S288c	Recombination	178.5	right	Interstitial	448596
C9	chr8	556650	556718	556624	556718	94	3	S288c	Deletion	0	right	Interstitial	450980
C9	chr8	531123	553366	529816	553454	23638	6	S288c	Deletion	2650.5	right	Terminal	424172
C9	chr9	393177	393359	392038	393377	1338.5	11	S288c	Recombination	45691	right	Interstitial	36351.5
C9	chr9	19415	19483	19415	19522.5	107.5	4	S288c	Recombination	11631	left	Interstitial	336164
C9	chr9	431874	437994	431814	438380	6565	7	S288c	Deletion	688.5	right	Interstitial	76127.5
C9	chr10	204142	204184	200798	204232	3433	4	S288c	Deletion	193032	left	Interstitial	232134
C9	chr10	338816	338882	338492	338938	445.5	4	S288c	Deletion	330725	left	Interstitial	97428.5
C9	chr10	354785	354975	354738	355212	473	3	S288c	Recombination	346972	left	Interstitial	81154.5
C9	chr10	367233	367302	365160	374473	9313	4	S288c	Recombination	357393	left	Interstitial	61893
C9	chr10	400246	400272	400109	400288	178.5	7	S288c	Deletion	344614	right	Interstitial	36078.5
C9	chr10	745593	745627	736360	745627	9266.5	6	S288c	Recombination	0	right	Interstitial	299994
C9	chr11	218	733	218	744	526	5	S288c	Recombination	0	left	Interstitial	439444
C9	chr11	666404	666468	665728	666468	740	6	S288c	Deletion	0	right	Interstitial	225540
C9	chr12	1059588	1059711	1059576	1.05972e+06	144.5	5	S288c	Deletion	4560.5	right	Interstitial	908688
C9	chr12	1060128	1061599	1060002	1061617	1615	6	S288c	Recombination	2664	right	Interstitial	909114
C9	chr12	1061917	1062086	1.06191e+06	1.06213e+06	216	3	S288c	Deletion	2155.5	right	Interstitial	911022
C9	chr12	1063453	1064276	1.06284e+06	1064276	1440.5	4	S288c	Deletion	5	right	Interstitial	911948
C9	chr13	908174	908218	908156	908562	406	9	YJM789	Recombination	14979	right	Interstitial	640066
C9	chr14	522030	522539	520554	523818	3264	7	S288c	Recombination	259460	right	Interstitial	104999
C9	chr14	570162	572374	570151	572452	2300.5	6	S288c	Deletion	210826	right	Interstitial	56365
C9	chr14	598433	602262	598362	602270	3907.5	10	S288c	Recombination	181008	right	Interstitial	26547
C9	chr14	8936	8986	8936	9137.5	201.5	3	S288c	Recombination	1508	left	Interstitial	619679
C9	chr15	24643	24924	23582.5	25121	1538.5	14	S288c	Deletion	22735.5	left	Interstitial	301522
C9	chr15	515034	515169	515004	515192	187.5	9	S288c	Deletion	514157	left	Interstitial	188361
C9	chr15	528181	528185	528146	528211	64.5	3	S288c	Deletion	527300	left	Interstitial	201504
C9	chr15	621420	622026	621414	622032	617.5	9	S288c	Deletion	461890	right	Interstitial	294772
C9	chr15	623442	623454	623436	623884	448	4	S288c	Recombination	460038	right	Interstitial	296793
C9	chr15	1073008	1073030	1.07227e+06	1.07428e+06	2010	5	S288c	Deletion	9646.5	right	Interstitial	745622
C9	chr16	63616	63738	63600	64071.5	471.5	10	S288c	Deletion	56377	left	Interstitial	491944
C9	chr16	97603	97672	97427.5	97684	256.5	4	S288c	Deletion	90204.5	left	Interstitial	458331
C9	chr16	581375	581608	581274	581626	352	14	S288c	Recombination	360770	right	Interstitial	25258.5
C9	chr16	882586	882596	882584	882602	17.5	3	S288c	Deletion	59794	right	Interstitial	326570
C9	chr16	19227	19253	18507	19260.5	753.5	5	YJM789	Recombination	11284	left	Interstitial	536754
C11	chr1	127881	136160	127726	138672	10945.5	24	YJM789	Recombination	90739	right	Interstitial	12851.5
C11	chr1	2501	2542	2501	2592.5	91.5	8	S288c	Deletion	1700	left	Interstitial	148931
C11	chr1	13942	16046	13907	16072	2165	5	S288c	Recombination	13106	left	Interstitial	135452
C11	chr1	18553	21596	18535	22062	3527	8	S288c	Deletion	17734	left	Terminal	129462
C11	chr2	6680	6704	6680	6772.5	92.5	5	S288c	Deletion	72	left	Interstitial	231492
C11	chr2	8174	8253	7645	8266.5	621.5	10	S288c	Recombination	1037	left	Interstitial	229998
C11	chr3	4351	4371	4323.5	4430	106.5	4	S288c	Recombination	3225.5	left	Interstitial	110013
C11	chr3	303851	304205	303836	305344	1508	7	S288c	Deletion	10439	right	Interstitial	189393
C11	chr3	306591	306597	306583	306664	81	3	S288c	Recombination	9119	right	Interstitial	192140
C11	chr4	220433	220463	220409	220776	367.5	3	S288c	Deletion	219505	left	Interstitial	228990
C11	chr4	526651	526741	526622	526752	129.5	10	S288c	Recombination	525718	left	Interstitial	76856.5
C11	chr4	758288	759662	757871	759677	1806	4	S288c	Recombination	756967	left	Interstitial	308105
C11	chr4	981087	987753	981081	990275	9194	10	S288c	Deletion	534350	right	Interstitial	531315
C11	chr4	18120	18590	18009	18596.5	587.5	4	S288c	Deletion	17105	left	Interstitial	431170
C11	chr4	1523563	1524477	1.52352e+06	1524477	954.5	14	S288c	Deletion	148	right	Interstitial	1.07376e+06
C11	chr5	250279	250283	250056	250406	349	3	S288c	Recombination	243584	left	Interstitial	98011
C11	chr5	5461	6318	5297	6464.5	1167.5	7	S288c	Deletion	0	left	Interstitial	145581
C11	chr5	565729	565746	565726	566122	397	6	S288c	Recombination	3476.5	right	Interstitial	413680
C11	chr5	567283	567355	566932	567365	433.5	7	S288c	Deletion	2234	right	Interstitial	414886
C11	chr5	570697	571421	569560	571421	1861	3	S288c	Recombination	0	right	Interstitial	417514
C11	chr6	1148	6097	1148	6139	4991	6	S288c	Deletion	0	left	Interstitial	142430
C11	chr6	6306	6354	6289	16126	9837	3	S288c	Deletion	759	left	Interstitial	132442
C11	chr7	20940	20945	20935.5	20953.5	18	3	S288c	Deletion	20154.5	left	Interstitial	476026
C11	chr7	439216	439864	439106	440151	1044.5	4	YJM789	Recombination	438326	left	Interstitial	56828
C11	chr7	456509	457292	456067	457506	1439.5	8	YJM789	Recombination	455286	left	Interstitial	39472.5
C11	chr7	931595	931666	931359	931861	502	5	S288c	Deletion	151774	right	Interstitial	434380
C11	chr7	1079039	1079127	1073804	1079127	5323	4	S288c	Recombination	4508	right	Interstitial	576825
C11	chr8	93086	93290	93077	93296	219	8	S288c	Deletion	87572	left	Interstitial	12348.5
C11	chr8	93824	93833	93797	94462.5	665.5	4	S288c	Deletion	88292	left	Interstitial	11182
C11	chr8	1569	12616	1569	12639	11070	11	S288c	Deletion	0	left	Interstitial	93005.5
C11	chr8	556598	562225	556586	562225	5638.5	5	S288c	Deletion	0	right	Interstitial	450942
C11	chr9	438975	439006	438963	439006	43	4	S288c	Recombination	62	right	Interstitial	83276
C11	chr10	354785	354975	354738	355212	473	3	S288c	Deletion	346972	left	Interstitial	81154.5
C11	chr10	367233	367302	365160	374473	9313	4	S288c	Recombination	357393	left	Interstitial	61893
C11	chr10	25319	25340	25014.5	25343	328.5	4	S288c	Deletion	17247.5	left	Interstitial	411023
C11	chr10	745543	745627	736336	745627	9291.5	7	S288c	Deletion	0	right	Interstitial	299970
C11	chr11	218	755	218	818.5	600.5	6	S288c	Recombination	0	left	Interstitial	439369
C11	chr11	15613	15618	15610	15630	20	3	S288c	Recombination	14803	left	Interstitial	424558
C11	chr11	664494	664525	664402	664758	356.5	3	S288c	Recombination	1145.5	right	Interstitial	224214
C11	chr12	97108	97147	96638.5	97150	511.5	3	S288c	Recombination	84553.5	left	Interstitial	53737.5
C11	chr12	1059711	1059775	1059670	1.05981e+06	143.5	4	S288c	Recombination	4467.5	right	Interstitial	908782
C11	chr12	1060207	1061559	1.06017e+06	1061579	1411.5	4	S288c	Deletion	2702	right	Interstitial	909280
C11	chr12	1061824	1062016	1.0618e+06	1062051	247.5	4	S288c	Deletion	2230	right	Interstitial	910916
C11	chr12	1063453	1064276	1.06284e+06	1064276	1440.5	4	S288c	Recombination	5	right	Interstitial	911948
C11	chr13	908174	908218	908156	908562	406	9	YJM789	Recombination	14979	right	Interstitial	640066
C11	chr14	522030	522438	520554	522495	1941.5	6	S288c	Recombination	260783	right	Interstitial	106322
C11	chr14	570113	572277	570074	572318	2245	6	S288c	Deletion	210960	right	Interstitial	56498
C11	chr14	598433	602168	598362	602193	3831	6	S288c	Deletion	181085	right	Interstitial	26623.5
C11	chr14	8936	8986	8936	9083.5	147.5	3	S288c	Recombination	1508	left	Interstitial	619733
C11	chr15	24643	24655	24564.5	24660	95.5	3	S288c	Recombination	23717.5	left	Interstitial	301983
C11	chr15	514925	515119	514904	515128	225	13	S288c	Deletion	514056	left	Interstitial	188260
C11	chr15	528181	528185	528146	528211	64.5	3	S288c	Recombination	527300	left	Interstitial	201504
C11	chr15	621642	622038	621534	622044	509.5	8	S288c	Deletion	461878	right	Interstitial	294891
C11	chr15	683694	687317	683650	687528	3877.5	14	S288c	Recombination	396394	right	Interstitial	357008
C11	chr15	970210	970235	970198	973365	3167	4	S288c	Deletion	110557	right	Interstitial	643555
C11	chr16	581566	581662	581532	581682	149	7	S288c	Deletion	360714	right	Interstitial	25517.5
C11	chr16	856428	856446	853472	856896	3424	3	S288c	Recombination	85500.5	right	Interstitial	297456
C11	chr16	13106	16500	13106	16554	3448	3	S288c	Recombination	5883	left	Interstitial	539461
C13	chr1	27681	27688	27669.5	27927.5	258	4	S288c	Recombination	26868.5	left	Interstitial	123596
C13	chr1	203798	203816	203694	203822	128	6	S288c	Recombination	25589	right	Interstitial	52170.5
C13	chr1	12190	13246	11966.5	13329.5	1363	4	S288c	Recombination	11165.5	left	Interstitial	138194
C13	chr1	13830	15921	13818.5	15983.5	2165	7	S288c	Recombination	13017.5	left	Interstitial	135540
C13	chr1	18553	21596	18535	22704.5	4169.5	8	S288c	Deletion	17734	left	Terminal	128819
C13	chr2	6680	8253	6680	8266.5	1586.5	16	S288c	Recombination	72	left	Interstitial	229998
C13	chr3	151628	151646	149872	152096	2224.5	3	S288c	Recombination	148774	left	Interstitial	35428.5
C13	chr3	303922	304205	303903	304252	349	4	S288c	Deletion	11531	right	Interstitial	189460
C13	chr3	306591	306597	306583	306664	81	3	S288c	Recombination	9119	right	Interstitial	192140
C13	chr3	314439	314591	314402	314591	189.5	10	S288c	Recombination	1192	right	Interstitial	199958
C13	chr4	220385	220463	220379	220776	397.5	4	S288c	Deletion	219475	left	Interstitial	228990
C13	chr4	408706	409788	408586	409841	1255	7	YJM789	Recombination	407682	left	Interstitial	39925
C13	chr4	526687	526864	526681	526873	192	13	S288c	Deletion	525777	left	Interstitial	76915
C13	chr4	537994	538054	532868	538056	5187	7	S288c	Recombination	531964	left	Interstitial	83102.5
C13	chr4	759660	759692	758557	759703	1146	3	S288c	Recombination	757653	left	Interstitial	308791
C13	chr4	987440	987578	987375	987664	289	5	S288c	Recombination	536961	right	Interstitial	537609
C13	chr4	17898	18624	17679.5	18637.5	958	11	S288c	Deletion	16775.5	left	Interstitial	431128
C13	chr4	1523563	1524477	1.52352e+06	1524477	954.5	14	S288c	Deletion	148	right	Interstitial	1.07376e+06
C13	chr5	250279	250283	250056	250406	349	3	S288c	Recombination	243584	left	Interstitial	98011
C13	chr5	6965	7001	6943	7011	68	7	S288c	Deletion	470	left	Interstitial	145034
C13	chr5	564372	564431	564366	564446	80	3	S288c	Recombination	5153	right	Interstitial	412320
C13	chr5	567283	567388	566932	567392	460	9	S288c	Recombination	2207.5	right	Interstitial	414886
C13	chr5	570743	571746	570720	571746	1026	5	S288c	Recombination	0	right	Interstitial	418674
C13	chr6	191847	191914	191842	191922	80.5	6	S288c	Recombination	77809	right	Interstitial	43273
C13	chr6	6093	6354	6079.5	16126	10046.5	8	S288c	Deletion	549.5	left	Interstitial	132442
C13	chr7	20973	21041	20967.5	21059	91.5	6	S288c	Recombination	20186.5	left	Interstitial	475920
C13	chr7	111582	111614	111190	111616	425.5	6	S288c	Recombination	110410	left	Interstitial	385363
C13	chr7	405432	405437	403524	405442	1918	3	S288c	Deletion	402744	left	Interstitial	91536.5
C13	chr7	931595	931666	931359	931861	502	5	S288c	Deletion	151774	right	Interstitial	434380
C13	chr7	11076	11108	10822.5	11135	312.5	3	S288c	Recombination	10041.5	left	Interstitial	485844
C13	chr8	93086	93655	93077	93657	580	10	S288c	Deletion	87572	left	Interstitial	11987.5
C13	chr8	193075	193183	193024	193214	190	3	S288c	Deletion	187519	left	Interstitial	87379.5
C13	chr8	212499	212536	212396	214386	1989.5	3	YJM789	Recombination	206891	left	Interstitial	106752
C13	chr8	453724	453771	453696	453792	96.5	3	S288c	Recombination	102312	right	Interstitial	348052
C13	chr8	1569	12664	1569	12692.5	11123.5	13	S288c	Deletion	0	left	Interstitial	92952
C13	chr8	556384	562225	556304	562225	5920.5	7	S288c	Recombination	0	right	Interstitial	450660
C13	chr8	531123	553366	529816	553454	23638	6	S288c	Recombination	2650.5	right	Terminal	424172
C13	chr9	393188	393280	393187	393320	132.5	7	S288c	Recombination	45748.5	right	Interstitial	37500
C13	chr9	437940	437994	434907	438380	3472.5	6	S288c	Recombination	688.5	right	Interstitial	79220
C13	chr10	367233	367302	365160	374473	9313	4	S288c	Recombination	357393	left	Interstitial	61893
C13	chr10	400246	400258	400109	400259	150	3	S288c	Recombination	344643	right	Interstitial	36107
C13	chr10	24438	24442	24438	24451.5	13.5	3	S288c	Recombination	16671	left	Interstitial	411914
C13	chr10	745543	745627	736336	745627	9291.5	7	S288c	Deletion	0	right	Interstitial	299970
C13	chr11	218	733	218	744	526	5	S288c	Deletion	0	left	Interstitial	439444
C13	chr11	1115	1284	1091	2002	911	4	S288c	Recombination	284	left	Interstitial	438186
C13	chr11	15594	15618	15435.5	15630	194.5	9	S288c	Recombination	14628.5	left	Interstitial	424558
C13	chr11	664494	664525	664402	664758	356.5	3	S288c	Recombination	1145.5	right	Interstitial	224214
C13	chr12	1059588	1059731	1059576	1059753	177	7	S288c	Recombination	4528	right	Interstitial	908688
C13	chr12	1060207	1061599	1.06017e+06	1061617	1449.5	5	S288c	Recombination	2664	right	Interstitial	909280
C13	chr12	1061902	1062016	1061863	1062051	188	3	S288c	Recombination	2230	right	Interstitial	910976
C13	chr12	1064268	1064276	1.06386e+06	1064276	415.5	3	S288c	Recombination	5	right	Interstitial	912973
C13	chr13	378496	378514	375409	378622	3213	3	S288c	Recombination	369065	left	Interstitial	107319
C13	chr13	908174	908218	908156	908562	406	9	YJM789	Recombination	14979	right	Interstitial	640066
C13	chr13	923213	923712	920353	923712	3359	14	YJM789	Recombination	0	right	Interstitial	652263
C13	chr14	40852	43576	40641	43693	3052	23	S288c	Recombination	33213	left	Interstitial	585124
C13	chr14	569961	572374	569952	572452	2500	14	S288c	Recombination	210826	right	Interstitial	56365
C13	chr14	632116	632300	632062	633310	1247.5	5	S288c	Deletion	149968	right	Interstitial	3245.5
C13	chr15	238432	242133	238151	242200	4049	28	YJM789	Recombination	237304	left	Interstitial	84443
C13	chr15	514953	515138	514941	515148	207.5	12	S288c	Recombination	514094	left	Interstitial	188298
C13	chr15	528181	528185	528146	528211	64.5	3	S288c	Deletion	527300	left	Interstitial	201504
C13	chr15	621409	621669	621365	621848	482.5	9	S288c	Deletion	462074	right	Interstitial	294722
C13	chr15	622476	622485	622461	622492	31.5	4	S288c	Deletion	461430	right	Interstitial	295818
C13	chr15	970210	970235	970198	973365	3167	4	S288c	Deletion	110557	right	Interstitial	643555
C13	chr15	1073008	1073030	1.07227e+06	1.07428e+06	2010	5	S288c	Recombination	9646.5	right	Interstitial	745622
C13	chr16	63623	64405	63619.5	64453.5	834	10	S288c	Deletion	56396.5	left	Interstitial	491562
C13	chr16	581566	581608	581532	581626	93	5	S288c	Recombination	360770	right	Interstitial	25517.5
C13	chr16	856428	856446	853472	856896	3424	3	S288c	Recombination	85500.5	right	Interstitial	297456
C13	chr16	19227	19253	18507	19260.5	753.5	5	S288c	Recombination	11284	left	Interstitial	536754
C13	chr16	943050	943160	942993	943160	167	3	S288c	Recombination	0	right	Interstitial	386978
C15	chr1	25190	25207	25070.5	25290.5	220	4	S288c	Recombination	24269.5	left	Interstitial	126233
C15	chr1	27681	27688	27669.5	27927.5	258	4	S288c	Recombination	26868.5	left	Interstitial	123596
C15	chr1	203798	203860	203694	203886	192	9	S288c	Deletion	25525	right	Interstitial	52170.5
C15	chr1	2501	2542	2501	2592.5	91.5	8	S288c	Deletion	1700	left	Interstitial	148931
C15	chr1	13830	15921	13818.5	15983.5	2165	7	S288c	Recombination	13017.5	left	Interstitial	135540
C15	chr1	18377	21596	17320.5	22062	4741.5	15	S288c	Deletion	16519.5	left	Terminal	129462
C15	chr2	151212	174060	150996	174298	23301	105	S288c	Recombination	144388	left	Interstitial	63967.5
C15	chr2	6680	6704	6680	6772.5	92.5	5	S288c	Deletion	72	left	Interstitial	231492
C15	chr2	7481	8280	7298.5	8293	994.5	12	S288c	Recombination	690.5	left	Interstitial	229972
C15	chr3	295070	295215	295025	295294	269.5	7	S288c	Recombination	20488.5	right	Interstitial	180582
C15	chr3	306591	306597	305708	306664	956	3	S288c	Recombination	9119	right	Interstitial	191265
C15	chr3	307325	307339	307254	307732	478	3	S288c	Deletion	8051.5	right	Interstitial	192810
C15	chr3	314573	314591	314536	314591	55.5	4	S288c	Recombination	1192	right	Interstitial	200092
C15	chr4	220373	220463	219856	220776	920	5	S288c	Recombination	218952	left	Interstitial	228990
C15	chr4	526669	526810	526663	526846	183	12	S288c	Deletion	525759	left	Interstitial	76897
C15	chr4	981071	981112	981068	984344	3275.5	6	S288c	Deletion	540281	right	Interstitial	531302
C15	chr4	18588	18624	18024.5	18637.5	613	8	S288c	Deletion	17120.5	left	Interstitial	431128
C15	chr4	1523563	1524477	1.52352e+06	1524477	954.5	14	S288c	Recombination	148	right	Interstitial	1.07376e+06
C15	chr5	250279	250283	250056	250406	349	3	S288c	Deletion	243584	left	Interstitial	98011
C15	chr5	2014	2035	2014	4127	2113	6	YJM789	Recombination	0	left	Interstitial	147918
C15	chr5	6968	7069	6966.5	7141	174.5	11	S288c	Deletion	493.5	left	Interstitial	144904
C15	chr5	564355	564431	564349	564446	97	5	S288c	Recombination	5153	right	Interstitial	412304
C15	chr5	567283	567355	566932	567365	433.5	7	S288c	Deletion	2234	right	Interstitial	414886
C15	chr5	571421	571746	569922	571746	1824	4	S288c	Recombination	0	right	Interstitial	417876
C15	chr6	191856	191885	191852	191900	48	4	S288c	Deletion	77831.5	right	Interstitial	43283
C15	chr6	6306	6354	6289	16126	9837	3	S288c	Recombination	759	left	Interstitial	132442
C15	chr8	91899	92149	88558.5	92190.5	3632	3	S288c	Recombination	83053.5	left	Interstitial	13454
C15	chr8	192973	193114	192950	193148	198	3	S288c	Deletion	187446	left	Interstitial	87306
C15	chr8	194221	194377	194206	194432	226	4	S288c	Deletion	188701	left	Interstitial	88561.5
C15	chr8	453668	453738	453638	453754	116.5	3	S288c	Deletion	102350	right	Interstitial	347994
C15	chr8	554362	554984	554330	555219	889	6	S288c	Recombination	886	right	Interstitial	448686
C15	chr8	556650	562225	556484	562225	5741	4	S288c	Deletion	0	right	Interstitial	450840
C15	chr9	431874	437994	431814	438380	6565	7	S288c	Recombination	688.5	right	Interstitial	76127.5
C15	chr10	204142	204184	200798	204232	3433	4	S288c	Recombination	193032	left	Interstitial	232134
C15	chr10	354785	354975	354738	355212	473	3	S288c	Recombination	346972	left	Interstitial	81154.5
C15	chr10	367233	367302	365160	374473	9313	4	S288c	Recombination	357393	left	Interstitial	61893
C15	chr10	745593	745598	736360	745604	9243	3	S288c	Deletion	0	right	Interstitial	299994
C15	chr11	218	259	218	491.5	273.5	3	S288c	Recombination	0	left	Interstitial	439696
C15	chr11	664494	664525	664402	664758	356.5	3	S288c	Recombination	1145.5	right	Interstitial	224214
C15	chr12	95944	96151	95882.5	96158.5	276	3	S288c	Deletion	83797.5	left	Interstitial	54729
C15	chr12	1059588	1059711	1059576	1.05978e+06	205.5	5	S288c	Recombination	4499.5	right	Interstitial	908688
C15	chr12	1060207	1061676	1.06017e+06	1.06169e+06	1519	8	S288c	Recombination	2594.5	right	Interstitial	909280
C15	chr12	1063453	1064276	1.06284e+06	1064276	1440.5	4	S288c	Recombination	5	right	Interstitial	911948
C15	chr13	378496	378514	375409	378622	3213	3	S288c	Recombination	369065	left	Interstitial	107319
C15	chr13	908174	908177	908156	908178	22	3	YJM789	Recombination	15363	right	Interstitial	640066
C15	chr14	599953	602168	599193	602193	3000	5	S288c	Deletion	181085	right	Interstitial	26623.5
C15	chr14	651900	652049	651874	652144	269	3	S288c	Recombination	131134	right	Interstitial	23058
C15	chr14	704548	704577	704496	704636	139.5	4	S288c	Recombination	78642.5	right	Interstitial	75679.5
C15	chr14	8936	8986	8936	9155.5	219.5	3	S288c	Recombination	1508	left	Interstitial	619661
C15	chr14	21284	23229	21218	23339.5	2121.5	10	YJM789	Recombination	13790	left	Interstitial	605477
C15	chr15	514954	515169	514954	515192	238	13	S288c	Deletion	514106	left	Interstitial	188310
C15	chr15	528181	528185	528146	528211	64.5	3	S288c	Recombination	527300	left	Interstitial	201504
C15	chr15	621420	622026	621414	622032	617.5	9	S288c	Deletion	461890	right	Interstitial	294772
C15	chr15	623442	623454	623436	623884	448	4	S288c	Deletion	460038	right	Interstitial	296793
C15	chr15	970210	970235	970198	973365	3167	4	S288c	Deletion	110557	right	Interstitial	643555
C15	chr15	1073008	1073030	1.07227e+06	1.07428e+06	2010	5	S288c	Recombination	9646.5	right	Interstitial	745622
C15	chr16	63582	63627	63573.5	63642	68.5	6	S288c	Deletion	56350.5	left	Interstitial	492373
C15	chr16	97603	97672	97427.5	97684	256.5	4	S288c	Recombination	90204.5	left	Interstitial	458331
C15	chr16	581566	581608	581532	581626	93	5	S288c	Recombination	360770	right	Interstitial	25517.5
C15	chr16	736455	738241	734304	738790	4485.5	7	YJM789	Recombination	203606	right	Interstitial	178290
C15	chr16	838104	838977	838074	839620	1546.5	3	S288c	Recombination	102776	right	Interstitial	282058
C15	chr16	882576	882615	882572	882624	52	8	S288c	Deletion	59772.5	right	Interstitial	326556
C15	chr16	19227	19305	18507	19315.5	808.5	8	S288c	Recombination	11284	left	Interstitial	536700

## Sheet: High temperature
S5 Table. LOH tracts accumulated in MA lines. The LOH tracts are supported by minimum 3 SNPs.
Line	Chromosome	SNP_start	SNP_end	LOH_start	LOH_end	LOH_width	Number_of_SNPs_supporting_LOH	Fixation	LOH_mechanism	Telomere_distance	Telomere_type	LOH_type	Centromere_distance
T1	chr1	27397	27423	27393.5	27440.5	47	9	S288c	Recombination	26592.5	left	Interstitial	124083
T1	chr1	198605	198628	198520	198638	117.5	6	S288c	Recombination	30773	right	Interstitial	46997
T1	chr1	203588	204029	203270	205352	2081.5	17	S288c	Recombination	24059	right	Interstitial	51747
T1	chr2	722533	732123	721842	733284	11442.5	19	YJM789	Recombination	79095	right	Interstitial	483576
T1	chr2	8161	8238	7745	8244	499	10	S288c	Deletion	1137	left	Interstitial	230021
T1	chr3	306631	306693	306628	306712	83.5	3	S288c	Deletion	9071	right	Interstitial	192186
T1	chr4	18603	18702	18372	18753.5	381.5	14	S288c	Deletion	17468	left	Interstitial	431012
T1	chr4	1524266	1524310	1524263	1524384	121	5	S288c	Recombination	241	right	Interstitial	1074497
T1	chr5	250279	250283	250099	250406	306.5	3	S288c	Recombination	243626	left	Interstitial	98053.5
T1	chr5	434623	434981	434515	435033	518	3	S288c	Deletion	134566	right	Interstitial	282470
T1	chr5	443491	443531	443407	446608	3201	3	S288c	Recombination	122991	right	Interstitial	291362
T1	chr5	564360	564431	564358	564446	88.5	3	S288c	Deletion	5153	right	Interstitial	412312
T1	chr5	565722	566512	565716	566527	810.5	11	S288c	Recombination	3072	right	Interstitial	413671
T1	chr5	567283	567475	566932	567512	580	17	S288c	Deletion	2087.5	right	Interstitial	414886
T1	chr6	267092	267097	267092	267097	5.5	3	S288c	Deletion	2634	right	Interstitial	118523
T1	chr7	186330	228148	186268	229178	42909.5	270	S288c	Recombination	185487	left	Interstitial	267802
T1	chr7	236083	241274	235774	241391	5617.5	29	YJM789	Recombination	234992	left	Interstitial	255588
T1	chr7	931595	931666	931359	931861	502	5	S288c	Deletion	151774	right	Interstitial	434380
T1	chr7	647	954	647	966	319	12	S288c	Deletion	0	left	Interstitial	496013
T1	chr7	3333	186206	2998	186268	183270	853	YJM789	Recombination	2217	left	Terminal	310711
T1	chr8	93033	93088	93029.5	93371.5	342	8	S288c	Deletion	87524.5	left	Interstitial	12273
T1	chr8	93824	93833	93797	94462.5	665.5	4	S288c	Recombination	88292	left	Interstitial	11182
T1	chr8	322582	328271	321754	328949	7194.5	5	S288c	Recombination	227156	right	Interstitial	216110
T1	chr8	12605	12730	12605	12744	139	10	S288c	Recombination	7100	left	Interstitial	92900.5
T1	chr8	554022	554038	554002	554086	84.5	4	S288c	Deletion	2018.5	right	Interstitial	448358
T1	chr8	531123	531177	529816	542272	12455	5	S288c	Deletion	13833.5	right	Terminal	424172
T1	chr9	437886	437988	434880	438376	3496.5	6	S288c	Deletion	691.5	right	Interstitial	79193
T1	chr10	24438	24488	24438	24510	72	4	S288c	Recombination	16671	left	Interstitial	411856
T1	chr11	22072	22076	22004	22206	202	4	S288c	Deletion	21197	left	Interstitial	417982
T1	chr11	1272	1305	1129	2012.5	883.5	4	S288c	Recombination	322	left	Interstitial	438175
T1	chr12	96151	96169	96048	96638.5	590.5	3	S288c	Deletion	83963	left	Interstitial	54249
T1	chr12	976579	976903	976402	976915	513.5	5	S288c	Recombination	87366	right	Interstitial	825514
T1	chr12	1060207	1060404	1.06017e+06	1.06102e+06	852	3	S288c	Recombination	3261.5	right	Interstitial	909280
T1	chr13	503212	503308	503200	503344	143.5	3	S288c	Recombination	420198	right	Interstitial	235110
T1	chr13	709221	715145	709176	715301	6125.5	60	S288c	Recombination	208240	right	Interstitial	441086
T1	chr13	716541	726417	716442	726690	10248.5	48	S288c	Recombination	196851	right	Interstitial	448352
T1	chr15	24376	24486	23449	24564.5	1115.5	3	S288c	Recombination	22602	left	Interstitial	302078
T1	chr15	621579	621669	621502	621848	345	11	S288c	Deletion	462074	right	Interstitial	294860
T1	chr15	623746	624354	623600	624422	822.5	10	S288c	Recombination	459500	right	Interstitial	296957
T1	chr16	62252	62388	62167	62883	716	3	S288c	Recombination	54944	left	Interstitial	493132
T1	chr16	63410	64405	63407	64453.5	1046.5	24	S288c	Recombination	56184	left	Interstitial	491562
T2	chr1	27397	27423	27393.5	27440.5	47	9	S288c	Recombination	26592.5	left	Interstitial	124083
T2	chr1	165976	166084	163109	166164	3055.5	5	S288c	Recombination	63246.5	right	Interstitial	11585.5
T2	chr1	198623	198648	198622	198662	40	3	S288c	Recombination	30749.5	right	Interstitial	47098
T2	chr1	203798	204029	203694	205352	1658	14	S288c	Recombination	24059	right	Interstitial	52170.5
T2	chr1	18553	21665	18535	22096.5	3561.5	8	S288c	Deletion	17734	left	Terminal	129427
T2	chr2	8174	8238	8174	8244	70	8	S288c	Recombination	1566	left	Interstitial	230021
T2	chr3	82554	83080	82499.5	83107	607.5	8	S288c	Recombination	81401.5	left	Interstitial	31336
T2	chr3	295091	295215	295086	295266	180.5	6	S288c	Recombination	20517	right	Interstitial	180642
T2	chr3	4296	9461	4296	10293.5	5997.5	7	S288c	Deletion	3198	left	Interstitial	104150
T2	chr3	307310	307326	307246	307770	524	3	S288c	Recombination	8013	right	Interstitial	192803
T2	chr4	194189	195160	193976	195404	1427.5	6	YJM789	Deletion	193072	left	Interstitial	254362
T2	chr4	987576	987750	987550	987752	201.5	3	S288c	Deletion	536874	right	Interstitial	537784
T2	chr4	18603	18651	18372	18657	285	7	S288c	Deletion	17468	left	Interstitial	431109
T2	chr4	1524260	1524477	1523916	1524477	561	11	S288c	Recombination	148	right	Interstitial	1074150
T2	chr5	250279	250283	250099	250406	306.5	3	S288c	Recombination	243626	left	Interstitial	98053.5
T2	chr5	434623	434981	434515	435033	518	3	S288c	Recombination	134566	right	Interstitial	282470
T2	chr5	443491	443531	443407	446608	3201	3	S288c	Recombination	122991	right	Interstitial	291362
T2	chr5	565737	567475	565734	567512	1777.5	29	S288c	Recombination	2087.5	right	Interstitial	413688
T2	chr6	75355	93280	75205	93718	18513	140	YJM789	Recombination	69675	left	Interstitial	54850.5
T2	chr6	94156	99895	93718	100086	6367.5	58	S288c	Recombination	88188	left	Interstitial	48483
T2	chr6	5786	6066	5786	6079.5	293.5	3	S288c	Recombination	256	left	Interstitial	142489
T2	chr7	166195	166254	166059	166256	196.5	3	S288c	Deletion	165278	left	Interstitial	330724
T2	chr7	968238	968999	967105	969644	2539.5	3	S288c	Recombination	113990	right	Interstitial	470126
T2	chr7	331	651	331	674.5	343.5	4	S288c	Recombination	0	left	Interstitial	496304
T2	chr7	899	937	890.5	945.5	55	4	S288c	Deletion	109.5	left	Interstitial	496034
T2	chr7	9430	128648	7826	129032	121206	552	S288c	Recombination	7045	left	Terminal	367946
T2	chr8	93062	93088	93059	93371.5	312.5	4	S288c	Deletion	87554	left	Interstitial	12273
T2	chr8	93824	93833	93797	94462.5	665.5	4	S288c	Recombination	88292	left	Interstitial	11182
T2	chr8	554022	554038	553975	554086	111.5	4	S288c	Recombination	2018.5	right	Interstitial	448330
T2	chr8	554653	554984	554476	555096	620.5	3	S288c	Recombination	1009	right	Interstitial	448831
T2	chr8	556650	562225	556624	562225	5601	3	S288c	Deletion	0	right	Interstitial	450980
T2	chr8	12605	39521	12605	39890	27285	117	S288c	Recombination	7100	left	Terminal	65754.5
T2	chr8	531123	531177	529816	542272	12455	5	S288c	Deletion	13833.5	right	Terminal	424172
T2	chr9	393177	393192	392038	393194	1155	5	S288c	Recombination	45874.5	right	Interstitial	36351.5
T2	chr9	21273	21397	20489.5	22777	2287.5	4	S288c	Recombination	12705.5	left	Interstitial	332910
T2	chr9	437886	437988	434880	438376	3496.5	6	S288c	Deletion	691.5	right	Interstitial	79193
T2	chr10	24438	24488	24438	24510	72	4	S288c	Recombination	16671	left	Interstitial	411856
T2	chr10	745529	745627	745516	745627	110.5	8	S288c	Deletion	0	right	Interstitial	309150
T2	chr11	22072	22076	22004	22206	202	4	S288c	Recombination	21197	left	Interstitial	417982
T2	chr11	549422	666468	549344	666468	117124	555	S288c	Recombination	0	right	Terminal	109156
T2	chr12	921404	924492	921008	925078	4070	14	YJM789	Recombination	139202	right	Interstitial	770121
T2	chr12	1062016	1064276	1.06197e+06	1064967	3000.5	8	S288c	Deletion	0	right	Interstitial	911079
T2	chr13	503664	503721	503638	503948	309.5	3	S288c	Recombination	419594	right	Interstitial	235548
T2	chr13	9746	253448	9746	254062	244316	1019	YJM789	Recombination	3402	left	Terminal	14027.5
T2	chr15	24376	24486	23449	24564.5	1115.5	3	S288c	Recombination	22602	left	Interstitial	302078
T2	chr15	623746	624339	623600	624340	740.5	7	S288c	Deletion	459582	right	Interstitial	296957
T2	chr15	1071567	1073009	1071545	1.07301e+06	1466.5	3	S288c	Recombination	10910.5	right	Interstitial	744902
T2	chr16	63404	64405	63401	64453.5	1052.5	23	S288c	Deletion	56178	left	Interstitial	491562
T2	chr16	572263	942354	572254	942488	370233	1400	YJM789	Recombination	0	right	Terminal	16239.5
T3	chr1	27681	27688	27669.5	27927.5	258	4	S288c	Recombination	26868.5	left	Interstitial	123596
T3	chr1	160242	166084	160240	166164	5924	6	S288c	Recombination	63246.5	right	Interstitial	8717
T3	chr1	2501	2542	2501	2592.5	91.5	8	S288c	Deletion	1700	left	Interstitial	148931
T3	chr1	13942	15921	13874.5	15983.5	2109	4	S288c	Deletion	13073.5	left	Interstitial	135540
T3	chr1	17048	21665	16656	22096.5	5440.5	17	S288c	Recombination	15855	left	Terminal	129427
T3	chr2	8161	8253	7745	8266.5	521.5	12	S288c	Recombination	1137	left	Interstitial	229998
T3	chr2	805045	809220	805033	809220	4187	3	S288c	Deletion	3159	right	Interstitial	566768
T3	chr3	151628	151646	149872	152096	2224.5	3	S288c	Recombination	148774	left	Interstitial	35428.5
T3	chr3	295192	295215	295146	295266	120	3	S288c	Recombination	20517	right	Interstitial	180703
T3	chr3	303922	304205	303903	305348	1444.5	3	S288c	Recombination	10435.5	right	Interstitial	189460
T3	chr3	306591	306693	306583	306712	129	6	S288c	Recombination	9071	right	Interstitial	192140
T3	chr3	307310	307339	307246	307732	485.5	4	S288c	Recombination	8051.5	right	Interstitial	192803
T3	chr3	314439	314591	314402	314591	189.5	10	S288c	Recombination	1192	right	Interstitial	199958
T3	chr4	526727	526840	526713	526852	139	8	S288c	Deletion	525809	left	Interstitial	76947
T3	chr4	537961	538120	532852	538130	5278.5	14	S288c	Recombination	531948	left	Interstitial	83086
T3	chr4	987310	987753	984211	990275	6064	8	S288c	Recombination	534350	right	Interstitial	534445
T3	chr4	18603	18624	18032	18637.5	605.5	6	S288c	Deletion	17128	left	Interstitial	431128
T3	chr4	1523563	1524477	1.52352e+06	1524477	954.5	14	S288c	Deletion	148	right	Interstitial	1.07376e+06
T3	chr5	250279	250283	250099	250406	306.5	3	S288c	Deletion	243626	left	Interstitial	98053.5
T3	chr5	443491	443531	443407	446608	3201	3	S288c	Recombination	122991	right	Interstitial	291362
T3	chr5	6986	7069	6980	7141	161	8	S288c	Recombination	507	left	Interstitial	144904
T3	chr5	567283	567375	566932	567382	450	8	S288c	Recombination	2217.5	right	Interstitial	414886
T3	chr6	5786	6354	5786	16126	10340	13	S288c	Recombination	256	left	Interstitial	132442
T3	chr6	264809	267097	264622	267097	2475.5	27	YJM789	Recombination	2634	right	Interstitial	116053
T3	chr6	25898	29751	16126	29794.5	13668.5	25	YJM789	Recombination	10596	left	Terminal	118774
T3	chr7	20940	21041	20935.5	21059	123.5	10	S288c	Deletion	20154.5	left	Interstitial	475920
T3	chr7	405432	405437	403274	405442	2168	3	S288c	Deletion	402494	left	Interstitial	91536.5
T3	chr7	931595	931666	931359	931861	502	5	S288c	Deletion	151774	right	Interstitial	434380
T3	chr7	3908	3932	3906.5	3974.5	68	3	S288c	Recombination	3125.5	left	Interstitial	493004
T3	chr8	93055	93088	93045	93371.5	326.5	6	S288c	Deletion	87540	left	Interstitial	12273
T3	chr8	192973	193114	192950	193148	198	3	S288c	Recombination	187446	left	Interstitial	87306
T3	chr8	347674	362833	347514	362999	15485.5	108	YJM789	Recombination	193106	right	Interstitial	241869
T3	chr8	528435	528510	528404	529816	1412	4	S288c	Recombination	26288.5	right	Interstitial	422760
T3	chr8	12605	12616	12605	12639	34	5	S288c	Recombination	7100	left	Interstitial	93005.5
T3	chr8	554653	554984	554476	555096	620.5	3	S288c	Recombination	1009	right	Interstitial	448831
T3	chr8	556650	562225	556484	562225	5741	3	S288c	Recombination	0	right	Interstitial	450840
T3	chr9	300677	300695	299751	301783	2032	3	S288c	Recombination	137285	right	Interstitial	53904
T3	chr9	393177	393359	392038	393377	1338.5	11	S288c	Recombination	45691	right	Interstitial	36351.5
T3	chr9	21273	21397	20489.5	22777	2287.5	4	S288c	Recombination	12705.5	left	Interstitial	332910
T3	chr9	401749	439006	401562	439006	37444	276	S288c	Recombination	62	right	Terminal	45875
T3	chr10	204142	204184	200798	204232	3433	4	S288c	Deletion	193032	left	Interstitial	232134
T3	chr10	367233	367284	365160	374464	9304	3	S288c	Recombination	357393	left	Interstitial	61902
T3	chr10	400246	400272	400109	400288	178.5	7	S288c	Deletion	344614	right	Interstitial	36078.5
T3	chr10	24438	24442	24438	24465	27	3	S288c	Recombination	16671	left	Interstitial	411901
T3	chr10	745593	745598	736360	745604	9243	3	S288c	Deletion	0	right	Interstitial	299994
T3	chr11	22072	22076	22004	22206	202	4	S288c	Recombination	21197	left	Interstitial	417982
T3	chr11	196197	196203	196088	196274	186	3	S288c	Recombination	195282	left	Interstitial	243913
T3	chr11	555181	555298	554868	555832	964	3	S288c	Recombination	110072	right	Interstitial	114680
T3	chr11	15613	15618	15610	15630	20	3	S288c	Deletion	14803	left	Interstitial	424558
T3	chr11	664494	664656	664402	664824	422	9	S288c	Recombination	1080	right	Interstitial	224214
T3	chr12	95944	96151	95882.5	96640	757.5	3	S288c	Recombination	83797.5	left	Interstitial	54247.5
T3	chr12	976579	976986	976402	979372	2970	11	S288c	Recombination	84909.5	right	Interstitial	825514
T3	chr12	1060207	1060404	1.06017e+06	1.06102e+06	852	3	S288c	Recombination	3261.5	right	Interstitial	909280
T3	chr12	1064268	1064276	1064185	1064276	91	3	S288c	Recombination	5	right	Interstitial	913298
T3	chr13	463330	463419	463297	463440	143.5	7	S288c	Deletion	456953	left	Interstitial	195207
T3	chr13	908174	908203	908156	908210	54.5	8	YJM789	Recombination	15330.5	right	Interstitial	640066
T3	chr14	570113	572374	570074	572452	2378	8	S288c	Deletion	210826	right	Interstitial	56365
T3	chr14	572678	573898	572663	573918	1255.5	3	S288c	Deletion	209360	right	Interstitial	54898
T3	chr14	600027	602262	599159	602279	3120	7	S288c	Deletion	180999	right	Interstitial	26537.5
T3	chr14	632116	632300	631978	633310	1331	5	S288c	Recombination	149968	right	Interstitial	3162
T3	chr14	704548	704562	704496	704570	73.5	3	S288c	Deletion	78708.5	right	Interstitial	75679.5
T3	chr15	427890	427905	427888	427958	69	3	S288c	Deletion	427042	left	Interstitial	101246
T3	chr15	464488	486511	464406	486893	22487	136	S288c	Recombination	463559	left	Interstitial	137763
T3	chr15	514925	515105	514904	515110	207	11	S288c	Deletion	514056	left	Interstitial	188260
T3	chr15	621420	621669	621414	621848	433	13	S288c	Deletion	462074	right	Interstitial	294772
T3	chr15	623442	624314	623436	624320	884.5	8	S288c	Deletion	459602	right	Interstitial	296793
T3	chr15	970210	970235	970198	973365	3167	4	S288c	Deletion	110557	right	Interstitial	643555
T3	chr15	1073008	1073030	1.07229e+06	1.07336e+06	1075	5	S288c	Recombination	10559.5	right	Interstitial	745644
T3	chr16	63616	63738	63600	64071.5	471.5	10	S288c	Deletion	56377	left	Interstitial	491944
T3	chr16	581602	581608	581587	581626	38.5	3	S288c	Recombination	360770	right	Interstitial	25572
T3	chr16	856311	856446	853413	856896	3482.5	4	S288c	Recombination	85500.5	right	Interstitial	297398
T3	chr16	942621	943160	942488	943160	672.5	10	S288c	Recombination	0	right	Interstitial	386472
T5	chr1	27397	27423	27393.5	27440.5	47	9	S288c	Recombination	26592.5	left	Interstitial	124083
T5	chr1	165976	166084	163109	166164	3055.5	5	S288c	Recombination	63246.5	right	Interstitial	11585.5
T5	chr1	203798	203860	203694	203886	192	9	S288c	Recombination	25525	right	Interstitial	52170.5
T5	chr1	203984	204029	203978	205352	1373.5	4	S288c	Recombination	24059	right	Interstitial	52455
T5	chr1	18553	18574	18535	19897.5	1362.5	4	S288c	Deletion	17734	left	Interstitial	131626
T5	chr2	8161	8253	7745	8266.5	521.5	12	S288c	Deletion	1137	left	Interstitial	229998
T5	chr2	802345	803699	802344	803906	1561	9	S288c	Recombination	8473.5	right	Interstitial	564080
T5	chr2	804467	805045	804422	805045	623.5	10	S288c	Recombination	7334	right	Interstitial	566156
T5	chr3	82623	83054	82606	83067	461	3	S288c	Recombination	81508	left	Interstitial	31376
T5	chr3	151628	151646	149872	152096	2224.5	3	S288c	Recombination	148774	left	Interstitial	35428.5
T5	chr3	4351	4360	4323.5	4424.5	101	3	S288c	Recombination	3225.5	left	Interstitial	110018
T5	chr3	306591	306693	306583	306712	129	6	S288c	Deletion	9071	right	Interstitial	192140
T5	chr4	161006	170455	160480	170704	10224	40	YJM789	Recombination	159576	left	Interstitial	279062
T5	chr4	1323759	1331067	1323578	1331198	7620	29	YJM789	Recombination	193427	right	Interstitial	873812
T5	chr4	18603	18683	18372	18692.5	320.5	13	S288c	Deletion	17468	left	Interstitial	431074
T5	chr4	1524266	1524310	1524263	1524384	121	5	S288c	Recombination	241	right	Interstitial	1074497
T5	chr5	443491	449685	443407	449722	6315	4	S288c	Recombination	119877	right	Interstitial	291362
T5	chr5	564343	564486	564324	564510	187	10	S288c	Recombination	5088.5	right	Interstitial	412278
T5	chr5	565711	567466	565693	567468	1775	28	S288c	Recombination	2131	right	Interstitial	413648
T5	chr6	5786	6354	5786	16126	10340	13	S288c	Deletion	256	left	Interstitial	132442
T5	chr7	931595	931666	931359	931861	502	5	S288c	Deletion	151774	right	Interstitial	434380
T5	chr7	331	651	331	674.5	343.5	4	S288c	Recombination	0	left	Interstitial	496304
T5	chr7	899	937	890.5	945.5	55	4	S288c	Deletion	109.5	left	Interstitial	496034
T5	chr7	9430	73493	7826	73554	65728	261	S288c	Recombination	7045	left	Terminal	423425
T5	chr7	1046906	1079127	1.04617e+06	1079127	32960.5	91	S288c	Recombination	4508	right	Terminal	549188
T5	chr8	93055	93655	93045	93657	612	7	S288c	Deletion	87540	left	Interstitial	11987.5
T5	chr8	93824	93833	93797	94462.5	665.5	4	S288c	Recombination	88292	left	Interstitial	11182
T5	chr8	12605	12616	12605	12639	34	5	S288c	Deletion	7100	left	Interstitial	93005.5
T5	chr8	531123	531177	529816	542272	12455	5	S288c	Deletion	13833.5	right	Terminal	424172
T5	chr9	38053	38447	37937.5	38457	519.5	9	S288c	Recombination	30153.5	left	Interstitial	317230
T5	chr9	38629	39104	38619	39181	562	7	S288c	Recombination	30835	left	Interstitial	316506
T5	chr9	363644	369093	363151	369234	6083	21	S288c	Recombination	69834	right	Interstitial	7464
T5	chr9	437886	438768	434880	438860	3979.5	8	S288c	Deletion	208.5	right	Interstitial	79193
T5	chr10	24438	24442	24438	24465	27	3	S288c	Deletion	16671	left	Interstitial	411901
T5	chr11	22072	22076	22004	22206	202	4	S288c	Deletion	21197	left	Interstitial	417982
T5	chr11	1272	2720	1169.5	2758	1588.5	5	S288c	Recombination	362.5	left	Interstitial	437430
T5	chr11	15594	15614	15435.5	15616	180.5	8	S288c	Recombination	14628.5	left	Interstitial	424572
T5	chr11	664992	666468	664824	666468	1644	8	S288c	Recombination	0	right	Interstitial	224636
T5	chr12	976579	976954	976402	976970	568.5	10	S288c	Recombination	87311	right	Interstitial	825514
T5	chr12	1061635	1061676	1.06102e+06	1.06169e+06	667	3	S288c	Deletion	2594.5	right	Interstitial	910132
T5	chr12	1065277	1066574	1.06478e+06	1066574	1797.5	6	S288c	Recombination	0	right	Interstitial	913889
T5	chr13	808933	808957	808688	808993	305.5	3	S288c	Recombination	114548	right	Interstitial	540598
T5	chr14	632116	632300	631978	633310	1331	5	S288c	Recombination	149968	right	Interstitial	3162
T5	chr14	9181	9325	9181	12622	3441	4	S288c	Recombination	1753	left	Interstitial	616194
T5	chr15	624314	624354	624038	624422	385	7	S288c	Recombination	459500	right	Interstitial	297394
T5	chr15	1071567	1073030	1071545	1.07336e+06	1817.5	6	S288c	Recombination	10559.5	right	Interstitial	744902
T5	chr16	62082	62388	59195	62827.5	3632.5	4	S288c	Recombination	51972	left	Interstitial	493188
T5	chr16	63410	63532	63407	63557	150	6	S288c	Recombination	56184	left	Interstitial	492458
T5	chr16	63616	64405	63600	64453.5	853.5	11	S288c	Recombination	56377	left	Interstitial	491562
T7	chr1	27681	27688	27669.5	27927.5	258	4	S288c	Recombination	26868.5	left	Interstitial	123596
T7	chr1	165976	166084	163109	166164	3055.5	5	S288c	Recombination	63246.5	right	Interstitial	11585.5
T7	chr1	203798	203807	203694	203810	116	3	S288c	Deletion	25601	right	Interstitial	52170.5
T7	chr1	204012	204029	203998	205352	1354	3	S288c	Recombination	24059	right	Interstitial	52474.5
T7	chr1	13798	15921	13726	15983.5	2257.5	9	S288c	Deletion	12925	left	Interstitial	135540
T7	chr1	18553	21665	18535	22096.5	3561.5	10	S288c	Deletion	17734	left	Terminal	129427
T7	chr2	8161	8288	7638.5	8297	658.5	16	S288c	Recombination	1030.5	left	Interstitial	229968
T7	chr3	151628	151646	149872	152096	2224.5	3	S288c	Deletion	148774	left	Interstitial	35428.5
T7	chr3	295100	295215	295098	295266	167.5	4	S288c	Recombination	20517	right	Interstitial	180656
T7	chr3	303884	306483	303873	306498	2625.5	7	S288c	Recombination	9284.5	right	Interstitial	189430
T7	chr3	306591	306693	306583	306712	129	6	S288c	Recombination	9071	right	Interstitial	192140
T7	chr3	307310	307339	307246	307732	485.5	4	S288c	Recombination	8051.5	right	Interstitial	192803
T7	chr3	314439	314591	314402	314591	189.5	10	S288c	Recombination	1192	right	Interstitial	199958
T7	chr4	220373	220463	219856	220776	920	5	S288c	Recombination	218952	left	Interstitial	228990
T7	chr4	526727	526741	526713	526752	39	3	S288c	Deletion	525809	left	Interstitial	76947
T7	chr4	987310	987753	984211	990275	6064	8	S288c	Recombination	534350	right	Interstitial	534445
T7	chr4	18603	18624	18032	18637.5	605.5	6	S288c	Deletion	17128	left	Interstitial	431128
T7	chr4	1523482	1524477	1523461	1524477	1016	15	S288c	Deletion	148	right	Interstitial	1073695
T7	chr5	250279	250283	250099	250406	306.5	3	S288c	Deletion	243626	left	Interstitial	98053.5
T7	chr5	2014	6219	2014	6239	4225	7	S288c	Deletion	0	left	Interstitial	145806
T7	chr5	6965	7069	6943	7141	198	12	S288c	Deletion	470	left	Interstitial	144904
T7	chr5	565737	565746	565734	566122	388.5	4	S288c	Recombination	3476.5	right	Interstitial	413688
T7	chr5	567283	567436	566932	567448	517	12	S288c	Recombination	2150.5	right	Interstitial	414886
T7	chr6	174484	180546	174297	181119	6822	43	S288c	Recombination	88612	right	Interstitial	25728.5
T7	chr6	5786	6097	5786	6139	353	5	S288c	Recombination	256	left	Interstitial	142430
T7	chr6	6250	6354	6241.5	16126	9884.5	5	S288c	Recombination	711.5	left	Interstitial	132442
T7	chr7	931595	931666	931359	931861	502	5	S288c	Deletion	151774	right	Interstitial	434380
T7	chr7	641	686	641	692	51	6	S288c	Deletion	0	left	Interstitial	496287
T7	chr7	1145	1193	1112.5	1307.5	195	3	S288c	Recombination	331.5	left	Interstitial	495672
T7	chr7	3333	3932	3319	3974.5	655.5	12	S288c	Recombination	2538	left	Interstitial	493004
T7	chr8	93062	93088	93059	93371.5	312.5	4	S288c	Deletion	87554	left	Interstitial	12273
T7	chr8	192973	193114	192950	193148	198	3	S288c	Recombination	187446	left	Interstitial	87306
T7	chr8	194266	194377	194244	194432	188.5	3	S288c	Deletion	188738	left	Interstitial	88599
T7	chr8	1569	12616	1569	12639	11070	9	S288c	Deletion	0	left	Interstitial	93005.5
T7	chr8	554022	554038	554002	554086	84.5	4	S288c	Recombination	2018.5	right	Interstitial	448358
T7	chr8	555849	555862	555652	555926	275	3	S288c	Recombination	178.5	right	Interstitial	450007
T7	chr8	528435	553366	528404	553454	25050	9	S288c	Deletion	2650.5	right	Terminal	422760
T7	chr9	300677	300695	300666	301783	1117	3	S288c	Recombination	137285	right	Interstitial	53904
T7	chr9	21273	21397	21273	22777	1504	4	S288c	Recombination	13489	left	Interstitial	332910
T7	chr9	390679	439006	390477	439006	48529	364	S288c	Recombination	62	right	Terminal	34790
T7	chr10	400246	400263	400109	400268	158.5	6	S288c	Recombination	344634	right	Interstitial	36098.5
T7	chr10	745593	745627	736360	745627	9266.5	6	S288c	Recombination	0	right	Interstitial	299994
T7	chr11	196197	196203	196088	196274	186	3	S288c	Recombination	195282	left	Interstitial	243913
T7	chr11	1272	2720	1169.5	2758	1588.5	5	S288c	Recombination	362.5	left	Interstitial	437430
T7	chr11	15613	15618	15610	15630	20	3	S288c	Deletion	14803	left	Interstitial	424558
T7	chr11	664620	664656	664572	664824	251.5	6	S288c	Recombination	1080	right	Interstitial	224385
T7	chr12	829035	836983	828828	837227	8398.5	75	S288c	Recombination	227054	right	Interstitial	677941
T7	chr12	976579	976986	976402	979372	2970	11	S288c	Recombination	84909.5	right	Interstitial	825514
T7	chr12	1060207	1060404	1.06017e+06	1.06102e+06	852	3	S288c	Recombination	3261.5	right	Interstitial	909280
T7	chr12	1064102	1066489	1.06378e+06	1066489	2711.5	9	S288c	Recombination	0	right	Interstitial	912890
T7	chr13	158621	163519	158006	163770	5763.5	34	YJM789	Recombination	151662	left	Interstitial	104320
T7	chr13	908174	908218	908156	908562	406	9	YJM789	Recombination	14979	right	Interstitial	640066
T7	chr14	569975	570167	569968	571214	1246	9	S288c	Deletion	212064	right	Interstitial	57602.5
T7	chr14	599953	602218	599122	602234	3111.5	6	S288c	Recombination	181044	right	Interstitial	26583
T7	chr14	632116	632186	631978	632243	264.5	4	S288c	Deletion	151035	right	Interstitial	3162
T7	chr14	704548	704577	704496	704636	139.5	4	S288c	Recombination	78642.5	right	Interstitial	75679.5
T7	chr14	15919	67383	12622	69583.5	56961.5	241	S288c	Recombination	5194	left	Terminal	559233
T7	chr15	514925	515138	514904	515148	245	14	S288c	Recombination	514056	left	Interstitial	188260
T7	chr15	621409	621669	621365	621848	482.5	14	S288c	Recombination	462074	right	Interstitial	294722
T7	chr15	622434	622461	622426	622467	41.5	5	S288c	Recombination	461455	right	Interstitial	295782
T7	chr15	623746	624314	623600	624320	720.5	4	S288c	Deletion	459602	right	Interstitial	296957
T7	chr15	970210	970235	970198	973365	3167	4	S288c	Deletion	110557	right	Interstitial	643555
T7	chr15	1071567	1073030	1071545	1.07428e+06	2730.5	6	S288c	Deletion	9646.5	right	Interstitial	744902
T7	chr16	63616	63738	63600	64071.5	471.5	10	S288c	Deletion	56377	left	Interstitial	491944
T7	chr16	581566	581608	581532	581626	93	5	S288c	Deletion	360770	right	Interstitial	25517.5
T7	chr16	856311	856446	853413	856896	3482.5	4	S288c	Recombination	85500.5	right	Interstitial	297398
T8	chr1	27397	27423	27386.5	27440.5	54	9	S288c	Recombination	26585.5	left	Interstitial	124083
T8	chr1	27681	27688	27669.5	27927.5	258	4	S288c	Recombination	26868.5	left	Interstitial	123596
T8	chr1	203798	204029	203694	205352	1658	14	S288c	Recombination	24059	right	Interstitial	52170.5
T8	chr1	18553	18574	18535	19897.5	1362.5	4	S288c	Recombination	17734	left	Interstitial	131626
T8	chr3	82589	82632	82517	82843	326	3	S288c	Recombination	81419	left	Interstitial	31600
T8	chr3	151628	151646	149872	152096	2224.5	3	S288c	Recombination	148774	left	Interstitial	35428.5
T8	chr3	295192	295215	295146	295266	120	3	S288c	Recombination	20517	right	Interstitial	180703
T8	chr3	4296	4360	4296	4424.5	128.5	4	S288c	Recombination	3198	left	Interstitial	110018
T8	chr3	306631	306693	306628	306712	83.5	3	S288c	Recombination	9071	right	Interstitial	192186
T8	chr4	18603	18675	18372	18678.5	306.5	11	S288c	Recombination	17468	left	Interstitial	431088
T8	chr4	1524260	1524477	1523916	1524477	561	11	S288c	Recombination	148	right	Interstitial	1074150
T8	chr5	250279	250283	250099	250406	306.5	3	S288c	Recombination	243626	left	Interstitial	98053.5
T8	chr5	443491	449685	443407	449722	6315	4	S288c	Recombination	119877	right	Interstitial	291362
T8	chr5	2014	2029	2014	3581	1567	4	YJM789	Recombination	0	left	Interstitial	148464
T8	chr5	561373	561461	561368	561480	112	4	S288c	Deletion	8118.5	right	Interstitial	409323
T8	chr5	564372	564472	564358	564478	121	5	S288c	Deletion	5120.5	right	Interstitial	412312
T8	chr5	565711	567355	565693	567365	1672	21	S288c	Recombination	2234	right	Interstitial	413648
T8	chr5	568387	568423	568385	569922	1537	4	S288c	Recombination	0	right	Interstitial	416340
T8	chr6	33496	39674	33418	39741	6323	70	YJM789	Recombination	27888	left	Interstitial	108828
T8	chr6	6181	6354	6139	16126	9987	8	S288c	Recombination	609	left	Interstitial	132442
T8	chr7	931595	931666	931359	931861	502	5	S288c	Recombination	151774	right	Interstitial	434380
T8	chr7	944106	962124	943888	962964	19076	123	YJM789	Recombination	120670	right	Interstitial	446910
T8	chr7	2283	2357	2257.5	2363.5	106	3	YJM789	Recombination	1476.5	left	Interstitial	494616
T8	chr8	93055	93833	93045	94462.5	1417.5	13	S288c	Recombination	87540	left	Interstitial	11182
T8	chr8	362791	388791	362506	388840	26334	146	YJM789	Recombination	167264	right	Interstitial	256862
T8	chr8	480361	487814	477286	489417	12131.5	22	S288c	Recombination	66688	right	Interstitial	371641
T8	chr8	12605	12722	12605	12726	121	9	S288c	Deletion	7100	left	Interstitial	92918.5
T8	chr8	554028	554038	554025	554086	61.5	3	S288c	Recombination	2018.5	right	Interstitial	448380
T8	chr8	531123	531177	529816	542272	12455	5	S288c	Recombination	13833.5	right	Terminal	424172
T8	chr9	38053	38447	37937.5	38457	519.5	9	S288c	Recombination	30153.5	left	Interstitial	317230
T8	chr9	38629	39104	38619	39181	562	7	S288c	Recombination	30835	left	Interstitial	316506
T8	chr9	300677	300695	300666	301783	1117	3	S288c	Recombination	137285	right	Interstitial	53904
T8	chr9	339383	341700	338774	344676	5902.5	20	S288c	Recombination	94392	right	Interstitial	11011
T8	chr9	437886	438768	434880	438860	3979.5	8	S288c	Deletion	208.5	right	Interstitial	79193
T8	chr10	633170	745504	632597	745516	112920	229	S288c	Recombination	0	right	Terminal	196231
T8	chr11	22072	22076	22004	22206	202	4	S288c	Recombination	21197	left	Interstitial	417982
T8	chr12	1061635	1061676	1.06102e+06	1.06169e+06	667	3	S288c	Deletion	2594.5	right	Interstitial	910132
T8	chr12	1063453	1066574	1.06284e+06	1066574	3738.5	8	S288c	Recombination	0	right	Interstitial	911948
T8	chr13	378496	378514	375409	378622	3213	3	S288c	Recombination	369065	left	Interstitial	107319
T8	chr13	835545	836466	835485	836803	1318	4	S288c	Recombination	86738	right	Interstitial	567395
T8	chr13	843360	853271	842900	853536	10637	46	S288c	Recombination	70004.5	right	Interstitial	574810
T8	chr14	632116	632300	631978	633310	1331	5	S288c	Recombination	149968	right	Interstitial	3162
T8	chr14	9181	9289	9181	9307	126	3	S288c	Recombination	1753	left	Interstitial	619510
T8	chr15	24376	24486	23449	24564.5	1115.5	3	S288c	Deletion	22602	left	Interstitial	302078
T8	chr15	621579	622026	621502	622032	529.5	12	S288c	Recombination	461890	right	Interstitial	294860
T8	chr15	623746	624339	623600	624340	740.5	7	S288c	Deletion	459582	right	Interstitial	296957
T8	chr15	827284	831051	826952	832726	5773.5	19	YJM789	Recombination	251196	right	Interstitial	500310
T8	chr16	62550	63327	62511	63371.5	860.5	4	S288c	Recombination	55288	left	Interstitial	492644
T8	chr16	63473	64405	63466	64453.5	987.5	19	S288c	Deletion	56243	left	Interstitial	491562
T8	chr16	856311	856446	853413	856896	3482.5	4	S288c	Recombination	85500.5	right	Interstitial	297398
T9	chr1	27681	27688	27669.5	27927.5	258	4	S288c	Recombination	26868.5	left	Interstitial	123596
T9	chr1	2501	2542	2501	2592.5	91.5	8	S288c	Recombination	1700	left	Interstitial	148931
T9	chr1	13807	13965	13802.5	14918	1115.5	6	S288c	Deletion	13001.5	left	Interstitial	136606
T9	chr1	18562	21665	18557.5	22096.5	3539	9	S288c	Recombination	17756.5	left	Terminal	129427
T9	chr1	173222	207330	172306	215094	42788	139	YJM789	Recombination	14317.5	right	Terminal	20782
T9	chr2	7273	8288	7273	8297	1024	18	S288c	Recombination	665	left	Interstitial	229968
T9	chr3	151628	151646	149872	152096	2224.5	3	S288c	Deletion	148774	left	Interstitial	35428.5
T9	chr3	295192	295215	295146	295266	120	3	S288c	Recombination	20517	right	Interstitial	180703
T9	chr3	303851	303922	303836	304060	224	5	S288c	Recombination	11723	right	Interstitial	189393
T9	chr3	304800	306483	304550	306486	1937	3	S288c	Recombination	9296.5	right	Interstitial	190106
T9	chr3	306591	306693	306583	306712	129	6	S288c	Recombination	9071	right	Interstitial	192140
T9	chr3	307310	307339	307246	307732	485.5	4	S288c	Recombination	8051.5	right	Interstitial	192803
T9	chr3	314439	314591	314402	314591	189.5	10	S288c	Recombination	1192	right	Interstitial	199958
T9	chr4	526215	526222	526200	526234	33.5	3	S288c	Deletion	525296	left	Interstitial	76434.5
T9	chr4	526699	526810	526696	526846	150	8	S288c	Deletion	525792	left	Interstitial	76930
T9	chr4	538042	538120	538009	538130	121.5	7	S288c	Recombination	537105	left	Interstitial	88243
T9	chr4	987310	987753	984211	990275	6064	8	S288c	Recombination	534350	right	Interstitial	534445
T9	chr4	18603	18624	18032	18637.5	605.5	6	S288c	Deletion	17128	left	Interstitial	431128
T9	chr4	1523563	1524477	1.52352e+06	1524477	954.5	14	S288c	Deletion	148	right	Interstitial	1.07376e+06
T9	chr5	250279	250283	250099	250406	306.5	3	S288c	Recombination	243626	left	Interstitial	98053.5
T9	chr5	6965	7069	6943	7141	198	12	S288c	Recombination	470	left	Interstitial	144904
T9	chr5	561500	561510	561480	561517	36.5	3	S288c	Recombination	8082	right	Interstitial	409435
T9	chr5	565737	565746	565734	566122	388.5	4	S288c	Deletion	3476.5	right	Interstitial	413688
T9	chr5	571421	571746	571082	571746	664	4	S288c	Recombination	0	right	Interstitial	419036
T9	chr6	191856	191885	191852	191900	48	4	S288c	Recombination	77831.5	right	Interstitial	43283
T9	chr6	6181	6354	6181	16126	9945	8	S288c	Recombination	651	left	Interstitial	132442
T9	chr6	267091	267097	267086	267097	11	4	S288c	Recombination	2634	right	Interstitial	118518
T9	chr7	21023	21082	20998	21085	87	8	S288c	Recombination	20217	left	Interstitial	475894
T9	chr7	883103	883457	883086	883476	390.5	4	S288c	Recombination	200158	right	Interstitial	386107
T9	chr7	931595	932056	931359	932124	764.5	6	S288c	Deletion	151512	right	Interstitial	434380
T9	chr7	11076	11108	10822.5	11135	312.5	3	S288c	Recombination	10041.5	left	Interstitial	485844
T9	chr8	192973	193183	192950	193214	263.5	4	S288c	Recombination	187446	left	Interstitial	87306
T9	chr8	525451	525457	525448	526842	1393	3	S288c	Recombination	29263.5	right	Interstitial	419804
T9	chr8	556598	556662	556458	556662	204	3	S288c	Recombination	0	right	Interstitial	450814
T9	chr8	1569	29289	1569	29499	27930	91	S288c	Recombination	0	left	Terminal	76145.5
T9	chr9	300677	300695	300666	301783	1117	3	S288c	Recombination	137285	right	Interstitial	53904
T9	chr9	393177	393192	392038	393194	1155	5	S288c	Recombination	45874.5	right	Interstitial	36351.5
T9	chr9	437886	438768	434880	438860	3979.5	8	S288c	Deletion	208.5	right	Interstitial	79193
T9	chr10	367233	367284	365160	374464	9304	3	S288c	Recombination	357393	left	Interstitial	61902
T9	chr10	24438	24442	24438	24465	27	3	S288c	Deletion	16671	left	Interstitial	411901
T9	chr10	745529	745627	745516	745627	110.5	8	S288c	Deletion	0	right	Interstitial	309150
T9	chr11	22072	22076	22004	22206	202	4	S288c	Deletion	21197	left	Interstitial	417982
T9	chr11	1272	1305	1129	2012.5	883.5	4	S288c	Recombination	322	left	Interstitial	438175
T9	chr11	658746	663149	658630	663290	4660	3	S288c	Recombination	2613.5	right	Interstitial	218443
T9	chr11	664494	664656	664402	664824	422	9	S288c	Recombination	1080	right	Interstitial	224214
T9	chr12	96151	97129	96048	97138	1090	5	S288c	Recombination	83963	left	Interstitial	53749.5
T9	chr12	459564	460152	455560	460423	4862.5	3	S288c	Recombination	443476	left	Interstitial	304673
T9	chr12	976579	976986	976402	979372	2970	11	S288c	Recombination	84909.5	right	Interstitial	825514
T9	chr12	1059711	1059731	1.05964e+06	1059753	115.5	3	S288c	Recombination	4528	right	Interstitial	908750
T9	chr12	1060207	1060404	1.06017e+06	1.06102e+06	852	3	S288c	Recombination	3261.5	right	Interstitial	909280
T9	chr12	1063453	1065282	1.06284e+06	1065282	2446.5	7	S288c	Recombination	0	right	Interstitial	911948
T9	chr13	378496	378514	375409	378622	3213	3	S288c	Recombination	369065	left	Interstitial	107319
T9	chr13	826499	856807	826356	857010	30654	195	YJM789	Recombination	66530.5	right	Interstitial	558266
T9	chr13	923652	923767	923646	923767	121	4	S288c	Recombination	0	right	Interstitial	655556
T9	chr14	570140	572277	570126	572318	2192	5	S288c	Deletion	210960	right	Interstitial	56498
T9	chr14	599953	600027	599122	601098	1975.5	4	S288c	Recombination	182180	right	Interstitial	27719
T9	chr14	9325	87852	9325	87976	78651	265	YJM789	Recombination	1897	left	Terminal	540840
T9	chr15	514953	515159	514941	515164	223	13	S288c	Recombination	514094	left	Interstitial	188298
T9	chr15	621579	621669	621502	621848	345	11	S288c	Recombination	462074	right	Interstitial	294860
T9	chr15	623454	623761	623452	624038	585	4	S288c	Deletion	459884	right	Interstitial	296810
T9	chr15	970186	970235	970184	973365	3181.5	5	S288c	Deletion	110557	right	Interstitial	643540
T9	chr16	62252	62388	62167	62430	263	3	S288c	Deletion	54944	left	Interstitial	493585
T9	chr16	581602	581643	581587	581652	65.5	4	S288c	Deletion	360744	right	Interstitial	25572
T9	chr16	882586	882615	882584	882624	39	6	S288c	Deletion	59772.5	right	Interstitial	326570
T11	chr1	27402	27423	27399.5	27440.5	41	8	S288c	Recombination	26598.5	left	Interstitial	124083
T11	chr1	27681	27688	27669.5	27927.5	258	4	S288c	Recombination	26868.5	left	Interstitial	123596
T11	chr1	203798	204029	203694	205352	1658	14	S288c	Recombination	24059	right	Interstitial	52170.5
T11	chr1	2501	2533	2501	2534	33	5	S288c	Recombination	1700	left	Interstitial	148990
T11	chr1	18553	18574	18535	19897.5	1362.5	4	S288c	Deletion	17734	left	Interstitial	131626
T11	chr3	151628	151646	149872	152096	2224.5	3	S288c	Recombination	148774	left	Interstitial	35428.5
T11	chr3	9219	11126	6854.5	11352	4497.5	4	S288c	Recombination	5756.5	left	Interstitial	103091
T11	chr3	306631	306693	306628	306712	83.5	3	S288c	Recombination	9071	right	Interstitial	192186
T11	chr4	843552	862580	843338	863214	19875	63	YJM789	Recombination	661412	right	Interstitial	393572
T11	chr4	18603	18651	18372	18657	285	7	S288c	Recombination	17468	left	Interstitial	431109
T11	chr4	1523563	1524477	1.52352e+06	1524477	954.5	14	S288c	Recombination	148	right	Interstitial	1.07376e+06
T11	chr5	250279	250283	250099	250406	306.5	3	S288c	Recombination	243626	left	Interstitial	98053.5
T11	chr5	443491	443531	443407	446608	3201	3	S288c	Recombination	122991	right	Interstitial	291362
T11	chr5	561269	561309	561266	561331	65	4	S288c	Recombination	8268	right	Interstitial	409220
T11	chr5	561510	561578	561444	561584	139.5	9	S288c	Recombination	8015	right	Interstitial	409399
T11	chr5	565711	566542	565693	566554	860.5	13	S288c	Deletion	3045.5	right	Interstitial	413648
T11	chr5	567283	567300	566932	567312	380.5	3	S288c	Recombination	2287	right	Interstitial	414886
T11	chr6	5786	6354	5786	16126	10340	13	S288c	Recombination	256	left	Interstitial	132442
T11	chr7	21023	21041	20998	21059	61	5	S288c	Recombination	20217	left	Interstitial	475920
T11	chr8	93062	93655	93059	93657	598	5	S288c	Recombination	87554	left	Interstitial	11987.5
T11	chr8	93830	93833	93827	94462.5	635.5	3	S288c	Recombination	88322	left	Interstitial	11182
T11	chr8	12605	12616	12605	12639	34	5	S288c	Deletion	7100	left	Interstitial	93005.5
T11	chr8	556136	556197	556106	556258	151.5	4	S288c	Recombination	0	right	Interstitial	450462
T11	chr8	531123	531177	529816	542272	12455	5	S288c	Deletion	13833.5	right	Terminal	424172
T11	chr9	229515	230680	228490	230816	2327	5	YJM789	Recombination	208252	right	Interstitial	124870
T11	chr9	300677	300695	300666	301783	1117	3	S288c	Recombination	137285	right	Interstitial	53904
T11	chr10	75961	105829	75830	106000	30170.5	230	YJM789	Recombination	68063	left	Interstitial	330366
T11	chr10	24438	24442	24438	24465	27	3	S288c	Recombination	16671	left	Interstitial	411901
T11	chr11	22072	22076	22004	22206	202	4	S288c	Recombination	21197	left	Interstitial	417982
T11	chr12	688077	688227	687946	688232	285.5	3	S288c	Recombination	376049	right	Interstitial	537059
T11	chr12	976579	976903	976402	976915	513.5	5	S288c	Recombination	87366	right	Interstitial	825514
T11	chr12	1061635	1061676	1060921	1061750	829	3	S288c	Recombination	2531	right	Interstitial	910034
T11	chr12	1062165	1066574	1.06209e+06	1066574	4483.5	17	S288c	Deletion	0	right	Interstitial	911203
T11	chr14	599953	600027	599122	601098	1975.5	4	S288c	Deletion	182180	right	Interstitial	27719
T11	chr14	9268	9325	9268	12622	3354	3	S288c	Recombination	1840	left	Interstitial	616194
T11	chr15	1075581	1075901	1.07467e+06	1075901	1234.5	6	S288c	Recombination	8021	right	Interstitial	748024
T11	chr15	12077	168304	12077	168914	156838	1059	YJM789	Recombination	11230	left	Terminal	157728
T11	chr15	336813	1071567	336113	1.07229e+06	736174	3015	S288c	Recombination	11634.5	right	Terminal	9470
T11	chr16	62550	64405	62511	64453.5	1942.5	32	S288c	Recombination	55288	left	Interstitial	491562
T11	chr16	856311	856446	853413	856896	3482.5	4	S288c	Recombination	85500.5	right	Interstitial	297398
T11	chr16	17100	17787	17040	18507	1467	4	S288c	Recombination	9817	left	Interstitial	537508
T13	chr1	27681	27688	27669.5	27927.5	258	4	S288c	Recombination	26868.5	left	Interstitial	123596
T13	chr1	203798	203807	203694	203810	116	3	S288c	Recombination	25601	right	Interstitial	52170.5
T13	chr1	13942	15921	13907	15983.5	2076.5	4	S288c	Deletion	13106	left	Interstitial	135540
T13	chr1	18553	21665	18535	22096.5	3561.5	10	S288c	Recombination	17734	left	Terminal	129427
T13	chr2	643134	648858	643114	648956	5841.5	34	YJM789	Recombination	163423	right	Interstitial	404850
T13	chr2	7273	8238	7194.5	8244	1049.5	12	S288c	Recombination	586.5	left	Interstitial	230021
T13	chr3	151628	151646	149872	154894	5022	3	S288c	Recombination	148774	left	Interstitial	35428.5
T13	chr3	304800	306693	304550	306712	2162.5	9	S288c	Recombination	9071	right	Interstitial	190106
T13	chr4	526693	526810	526690	526824	133.5	9	S288c	Deletion	525786	left	Interstitial	76924
T13	chr4	537961	538069	532852	538094	5242.5	13	S288c	Recombination	531948	left	Interstitial	83086
T13	chr4	987440	987753	984268	990275	6007	7	S288c	Recombination	534350	right	Interstitial	534502
T13	chr4	18603	18624	18032	18637.5	605.5	6	S288c	Deletion	17128	left	Interstitial	431128
T13	chr4	1523563	1524477	1.52352e+06	1524477	954.5	14	S288c	Deletion	148	right	Interstitial	1.07376e+06
T13	chr5	250279	250283	250099	250406	306.5	3	S288c	Recombination	243626	left	Interstitial	98053.5
T13	chr5	443491	443531	443407	446608	3201	3	S288c	Recombination	122991	right	Interstitial	291362
T13	chr5	2014	2029	2014	3570.5	1556.5	4	S288c	Recombination	0	left	Interstitial	148475
T13	chr5	6303	6318	5882	6464.5	582.5	3	S288c	Deletion	0	left	Interstitial	145581
T13	chr5	567283	567403	566932	567420	488	11	S288c	Deletion	2179.5	right	Interstitial	414886
T13	chr6	5786	6097	5786	6139	353	5	S288c	Recombination	256	left	Interstitial	142430
T13	chr6	6306	6354	6289	16126	9837	3	S288c	Recombination	759	left	Interstitial	132442
T13	chr6	267092	267097	267092	267097	5.5	3	S288c	Recombination	2634	right	Interstitial	118523
T13	chr7	405432	405437	403274	405442	2168	3	S288c	Recombination	402494	left	Interstitial	91536.5
T13	chr7	1079039	1079127	1073804	1079127	5323	4	S288c	Recombination	4508	right	Interstitial	576825
T13	chr8	93824	93833	93797	94462.5	665.5	4	S288c	Deletion	88292	left	Interstitial	11182
T13	chr8	556384	562225	556351	562225	5874	6	S288c	Recombination	0	right	Interstitial	450706
T13	chr8	528460	531123	528448	542333	13885.5	4	S288c	Deletion	13772	right	Terminal	422803
T13	chr9	300677	300695	300666	301783	1117	3	S288c	Recombination	137285	right	Interstitial	53904
T13	chr9	393177	393280	392038	393320	1281	10	S288c	Deletion	45748.5	right	Interstitial	36351.5
T13	chr9	437886	439006	434880	439006	4126	12	S288c	Recombination	62	right	Interstitial	79193
T13	chr10	367233	367284	365160	374464	9304	3	S288c	Recombination	357393	left	Interstitial	61902
T13	chr10	24710	25326	24700	25333	633	4	S288c	Recombination	16933	left	Interstitial	411033
T13	chr11	22072	22076	22004	22206	202	4	S288c	Recombination	21197	left	Interstitial	417982
T13	chr11	196197	196203	196088	196274	186	3	S288c	Recombination	195282	left	Interstitial	243913
T13	chr11	1272	1305	1169.5	2012.5	843	4	S288c	Recombination	362.5	left	Interstitial	438175
T13	chr11	664525	664656	664512	664824	312.5	7	S288c	Recombination	1080	right	Interstitial	224324
T13	chr12	95944	96151	95882.5	96158.5	276	3	S288c	Recombination	83797.5	left	Interstitial	54729
T13	chr12	976579	976986	976402	979372	2970	11	S288c	Recombination	84909.5	right	Interstitial	825514
T13	chr12	1060207	1060404	1.06017e+06	1.06102e+06	852	3	S288c	Recombination	3261.5	right	Interstitial	909280
T13	chr12	1064102	1064276	1.06378e+06	1.06478e+06	999	4	S288c	Deletion	0	right	Interstitial	912890
T13	chr13	378496	378514	375409	378622	3213	3	S288c	Recombination	369065	left	Interstitial	107319
T13	chr13	908174	908218	908156	908562	406	9	YJM789	Recombination	14979	right	Interstitial	640066
T13	chr14	600027	602218	599159	602234	3074.5	3	S288c	Deletion	181044	right	Interstitial	26583
T13	chr14	632116	632300	631978	633310	1331	5	S288c	Deletion	149968	right	Interstitial	3162
T13	chr15	43623	43628	43567	43638	71	4	S288c	Deletion	42720	left	Interstitial	283005
T13	chr15	621579	621669	621502	621848	345	11	S288c	Deletion	462074	right	Interstitial	294860
T13	chr15	623448	623761	623445	624038	592.5	6	S288c	Deletion	459884	right	Interstitial	296802
T13	chr15	970213	970235	970212	973365	3153.5	3	S288c	Deletion	110557	right	Interstitial	643568
T13	chr16	581572	581608	581569	581626	56.5	4	S288c	Deletion	360770	right	Interstitial	25554
T13	chr16	13084	16608	13084	16727.5	3643.5	5	S288c	Recombination	5861	left	Interstitial	539288
T13	chr16	23906	24087	23868.5	24106	237.5	7	S288c	Recombination	16645.5	left	Interstitial	531909
T13	chr16	24524	24955	24387	24960.5	573.5	15	S288c	Recombination	17164	left	Interstitial	531054
T13	chr16	25297	25497	25283	25510.5	227.5	4	S288c	Recombination	18060	left	Interstitial	530504
T13	chr16	25657	478768	25611.5	480300	454689	1997	S288c	Recombination	18388.5	left	Terminal	75714.5
T15	chr1	27408	27411	27406.5	27414	7.5	3	S288c	Recombination	26605.5	left	Interstitial	124110
T15	chr1	165976	166084	163109	166164	3055.5	5	S288c	Recombination	63246.5	right	Interstitial	11585.5
T15	chr1	203798	203860	203694	203886	192	9	S288c	Recombination	25525	right	Interstitial	52170.5
T15	chr1	203984	204029	203978	205352	1373.5	4	S288c	Recombination	24059	right	Interstitial	52455
T15	chr1	18553	21278	18535	21464.5	2929.5	6	S288c	Recombination	17734	left	Terminal	130059
T15	chr2	705558	710109	705117	712682	7564.5	6	S288c	Recombination	99697.5	right	Interstitial	466852
T15	chr2	8161	8222	8161	8230	69	9	S288c	Recombination	1553	left	Interstitial	230035
T15	chr2	804112	804376	803906	804422	516	4	S288c	Recombination	7957.5	right	Interstitial	565640
T15	chr2	732123	801984	730882	802091	71209.5	196	S288c	Recombination	10288	right	Terminal	492616
T15	chr3	82623	83054	82606	83067	461	3	S288c	Deletion	81508	left	Interstitial	31376
T15	chr3	151628	151646	149872	152096	2224.5	3	S288c	Recombination	148774	left	Interstitial	35428.5
T15	chr3	295097	295215	295094	295266	172	5	S288c	Recombination	20517	right	Interstitial	180651
T15	chr3	4296	4360	4296	4424.5	128.5	4	S288c	Recombination	3198	left	Interstitial	110018
T15	chr3	306591	306693	306583	306712	129	6	S288c	Recombination	9071	right	Interstitial	192140
T15	chr4	538039	538069	538034	538094	60	7	S288c	Recombination	537130	left	Interstitial	88268.5
T15	chr4	18603	18624	18372	18637.5	265.5	6	S288c	Deletion	17468	left	Interstitial	431128
T15	chr4	1524260	1524477	1523916	1524477	561	11	S288c	Recombination	148	right	Interstitial	1074150
T15	chr5	250279	250283	250099	250406	306.5	3	S288c	Recombination	243626	left	Interstitial	98053.5
T15	chr5	2014	2029	2014	4124	2110	4	S288c	Deletion	0	left	Interstitial	147922
T15	chr5	564360	564486	564358	564510	153	8	S288c	Recombination	5088.5	right	Interstitial	412312
T15	chr5	565731	567300	565730	567312	1582	16	S288c	Recombination	2287	right	Interstitial	413684
T15	chr5	568407	568423	568397	569560	1163	3	S288c	Recombination	39	right	Interstitial	416352
T15	chr6	6181	6354	6139	16126	9987	8	S288c	Recombination	609	left	Interstitial	132442
T15	chr6	267092	267097	267092	267097	5.5	3	S288c	Deletion	2634	right	Interstitial	118523
T15	chr8	93056	93088	93055.5	93371.5	316	5	S288c	Deletion	87550.5	left	Interstitial	12273
T15	chr8	93824	93833	93797	94462.5	665.5	4	S288c	Recombination	88292	left	Interstitial	11182
T15	chr8	12605	12616	7336.5	12639	5302.5	5	S288c	Deletion	1831.5	left	Interstitial	93005.5
T15	chr8	554653	555254	554476	555290	814	5	S288c	Recombination	815.5	right	Interstitial	448831
T15	chr8	555849	555862	555652	555926	275	3	S288c	Recombination	178.5	right	Interstitial	450007
T15	chr8	531123	531177	529816	542272	12455	5	S288c	Recombination	13833.5	right	Terminal	424172
T15	chr9	300677	300695	299751	301783	2032	3	S288c	Recombination	137285	right	Interstitial	53904
T15	chr9	361497	365355	361446	365644	4198	16	S288c	Recombination	73423.5	right	Interstitial	5759.5
T15	chr9	21273	21397	20489.5	22777	2287.5	4	S288c	Recombination	12705.5	left	Interstitial	332910
T15	chr10	94118	98678	93934.5	98897	4962.5	35	S288c	Recombination	86167.5	left	Interstitial	337469
T15	chr11	22072	22076	22004	22206	202	4	S288c	Recombination	21197	left	Interstitial	417982
T15	chr12	976579	976903	976402	976915	513.5	5	S288c	Recombination	87366	right	Interstitial	825514
T15	chr12	1061635	1062016	1.06102e+06	1.06209e+06	1071	6	S288c	Deletion	2190.5	right	Interstitial	910132
T15	chr12	1063453	1066574	1.06282e+06	1066574	3750.5	8	S288c	Deletion	0	right	Interstitial	911936
T15	chr13	378496	378514	375409	378622	3213	3	YJM789	Recombination	369065	left	Interstitial	107319
T15	chr15	24376	24486	23449	24564.5	1115.5	3	S288c	Recombination	22602	left	Interstitial	302078
T15	chr15	622026	622045	621848	622046	198.5	4	S288c	Recombination	461876	right	Interstitial	295204
T15	chr15	623746	623761	623600	624038	437.5	3	S288c	Deletion	459884	right	Interstitial	296957
T15	chr16	62550	64405	62511	64453.5	1942.5	32	S288c	Recombination	55288	left	Interstitial	491562
T15	chr16	777705	942728	772022	942734	170712	736	S288c	Recombination	0	right	Terminal	216008

## Sheet: H2O2
S5 Table. LOH tracts accumulated in MA lines. The LOH tracts are supported by minimum 3 SNPs.
Line	Chromosome	SNP_start	SNP_end	LOH_start	LOH_end	LOH_width	Number_of_SNPs_supporting_LOH	Fixation	LOH_mechanism	Telomere_distance	Telomere_type	LOH_type	Centromere_distance
H1	chr1	27681	27688	27669.5	27927.5	258	4	S288c	Recombination	26868.5	left	Interstitial	123596
H1	chr1	203804	204029	203697	205352	1655	14	S288c	Recombination	24059	right	Interstitial	52173.5
H1	chr1	2501	6031	2501	6061	3560	56	YJM789	Recombination	1700	left	Interstitial	145462
H1	chr2	141553	151212	141384	151304	9920.5	59	YJM789	Recombination	134776	left	Interstitial	86960.5
H1	chr2	7481	48770	7481	48825.5	41344.5	176	YJM789	Recombination	873	left	Terminal	189440
H1	chr3	82554	83054	82499.5	83094	594.5	7	S288c	Recombination	81401.5	left	Interstitial	31349
H1	chr3	205779	205806	205760	205808	48	3	YJM789	Recombination	109974	right	Interstitial	91317.5
H1	chr3	295070	295317	295025	295352	327.5	7	S288c	Recombination	20430.5	right	Interstitial	180582
H1	chr3	9265	11126	9242	11352	2110	3	S288c	Recombination	8144	left	Interstitial	103091
H1	chr4	303051	304677	302737	305026	2289	3	YJM789	Recombination	301833	left	Interstitial	144740
H1	chr4	795537	808521	795338	808585	13247.5	41	S288c	Recombination	716040	right	Interstitial	345572
H1	chr4	1217139	1219835	1.21711e+06	1219868	2755.5	8	S288c	Recombination	304757	right	Interstitial	767346
H1	chr4	18606	18683	18373.5	18692.5	319	11	S288c	Deletion	17469.5	left	Interstitial	431074
H1	chr4	1524453	1524477	1.52397e+06	1524477	509.5	4	S288c	Recombination	148	right	Interstitial	1.0742e+06
H1	chr5	449685	468645	446608	468862	22253.5	99	YJM789	Recombination	100738	right	Interstitial	294562
H1	chr5	476809	568423	474034	569922	95888	712	S288c	Recombination	0	right	Terminal	321988
H1	chr6	233456	242888	233259	244186	10927	73	YJM789	Recombination	25545	right	Interstitial	84690.5
H1	chr7	482679	483277	482562	483324	761	5	YJM789	Recombination	481782	left	Interstitial	13655.5
H1	chr7	641	795	641	863.5	222.5	9	S288c	Deletion	0	left	Interstitial	496116
H1	chr7	6476	342051	6349	344814	338465	1554	S288c	Recombination	5568	left	Terminal	152165
H1	chr8	93062	93665	93059	94378.5	1319.5	10	S288c	Recombination	87554	left	Interstitial	11266
H1	chr8	212499	212536	212396	214386	1989.5	3	YJM789	Recombination	206891	left	Interstitial	106752
H1	chr8	222996	224489	221576	224624	3048.5	6	YJM789	Recombination	216070	left	Interstitial	115931
H1	chr8	12605	12664	12605	12692.5	87.5	7	S288c	Deletion	7100	left	Interstitial	92952
H1	chr8	553968	554038	553948	554086	138.5	6	S288c	Deletion	2018.5	right	Interstitial	448304
H1	chr8	555849	555862	555652	555926	275	3	S288c	Recombination	178.5	right	Interstitial	450007
H1	chr8	556384	562225	556351	562225	5874	5	S288c	Recombination	0	right	Interstitial	450706
H1	chr8	531123	553366	529816	553454	23638	6	S288c	Deletion	2650.5	right	Terminal	424172
H1	chr9	33484	33552	33466.5	33557	90.5	8	S288c	Recombination	25682.5	left	Interstitial	322130
H1	chr9	437940	437994	434907	438380	3472.5	6	S288c	Deletion	688.5	right	Interstitial	79220
H1	chr11	420643	440177	419368	440204	20836	74	S288c	Recombination	225700	right	Interstitial	0
H1	chr11	666404	666421	665464	666421	956.5	4	S288c	Recombination	0	right	Interstitial	225277
H1	chr12	874616	877989	874168	878114	3946	17	S288c	Recombination	186168	right	Interstitial	723280
H1	chr12	933245	936676	932954	936959	4005.5	30	YJM789	Recombination	127322	right	Interstitial	782066
H1	chr12	1059588	1059598	1059576	1.05961e+06	37.5	3	S288c	Recombination	4667.5	right	Interstitial	908688
H1	chr13	279616	280386	279337	280814	1476.5	4	YJM789	Recombination	272993	left	Interstitial	11247
H1	chr13	808933	808957	808688	808993	305.5	3	S288c	Recombination	114548	right	Interstitial	540598
H1	chr13	861460	881083	860860	881176	20316.5	89	S288c	Recombination	42365	right	Interstitial	592770
H1	chr14	599953	600749	599193	601458	2265.5	5	S288c	Deletion	181820	right	Interstitial	27358
H1	chr14	783871	783972	782622	783972	1349.5	3	S288c	Recombination	0	right	Interstitial	153806
H1	chr15	87062	89001	87047.5	89104	2056.5	14	S288c	Recombination	86200.5	left	Interstitial	237539
H1	chr15	621579	621669	621502	621848	345	12	S288c	Deletion	462074	right	Interstitial	294860
H1	chr15	624314	624354	623884	624422	538.5	7	S288c	Recombination	459500	right	Interstitial	297241
H1	chr16	256359	527738	256054	528166	272111	1080	YJM789	Recombination	248832	left	Interstitial	27849.5
H1	chr16	907127	912822	906010	915510	9500.5	29	S288c	Recombination	26885.5	right	Interstitial	349995
H1	chr16	19639	19990	19629.5	20013	383.5	5	S288c	Recombination	12406.5	left	Interstitial	536002
H1	chr16	23906	24087	23868.5	24106	237.5	7	S288c	Recombination	16645.5	left	Interstitial	531909
H1	chr16	24524	24955	24387	24960.5	573.5	15	S288c	Recombination	17164	left	Interstitial	531054
H1	chr16	25297	25497	25283	25510.5	227.5	4	S288c	Recombination	18060	left	Interstitial	530504
H1	chr16	26114	255750	26113.5	256054	229941	1119	S288c	Recombination	18890.5	left	Terminal	299960
H1	chr16	920519	926352	919911	926432	6521	39	S288c	Recombination	15964	right	Terminal	363896
H2	chr1	27376	27423	27334.5	27440.5	106	12	S288c	Recombination	26533.5	left	Interstitial	124083
H2	chr1	28167	46669	27927.5	46798	18870.5	140	YJM789	Recombination	27126.5	left	Interstitial	104726
H2	chr1	203588	207330	203270	207330	4059.5	22	S288c	Recombination	22081	right	Interstitial	51747
H2	chr1	2501	24951	2501	25070.5	22569.5	101	YJM789	Deletion	1700	left	Terminal	126453
H2	chr2	56482	62381	56087.5	62545	6457.5	45	YJM789	Recombination	49479.5	left	Interstitial	175720
H2	chr2	63295	68172	63219.5	68208.5	4989	28	YJM789	Recombination	56611.5	left	Interstitial	170056
H2	chr2	98862	103652	98373	104146	5773.5	29	YJM789	Recombination	91765	left	Interstitial	134118
H2	chr2	447158	464289	444988	464332	19343	161	S288c	Recombination	348048	right	Interstitial	206724
H2	chr2	6859	44098	6859	44501	37642	158	S288c	Recombination	251	left	Terminal	193764
H2	chr3	306631	306693	306628	306712	83.5	3	S288c	Recombination	9071	right	Interstitial	192186
H2	chr3	308124	314630	307732	314630	6898.5	77	S288c	Deletion	1153	right	Interstitial	193288
H2	chr4	66113	68082	66005.5	68401	2395.5	16	S288c	Recombination	65101.5	left	Interstitial	381365
H2	chr4	368735	369971	368088	370235	2146.5	4	S288c	Recombination	367184	left	Interstitial	79531
H2	chr4	1322477	1325849	1.32239e+06	1326350	3958.5	15	YJM789	Recombination	198275	right	Interstitial	872626
H2	chr4	1398006	1401432	1.39605e+06	1.40146e+06	5418	16	S288c	Recombination	123160	right	Interstitial	946280
H2	chr4	18606	18671	18373.5	18673	299.5	8	S288c	Deletion	17469.5	left	Interstitial	431093
H2	chr4	1524453	1524477	1.52397e+06	1524477	509.5	4	S288c	Recombination	148	right	Interstitial	1.0742e+06
H2	chr5	454979	459740	454934	459818	4884.5	28	S288c	Recombination	109780	right	Interstitial	302888
H2	chr5	2014	2063	2014	3587.5	1573.5	13	S288c	Recombination	0	left	Interstitial	148458
H2	chr5	564355	564431	564349	564446	97	5	S288c	Deletion	5153	right	Interstitial	412304
H2	chr5	565675	567475	565663	567512	1848.5	32	S288c	Recombination	2087.5	right	Interstitial	413618
H2	chr6	108113	117908	107978	118127	10148.5	80	YJM789	Recombination	102448	left	Interstitial	30441.5
H2	chr7	425446	431867	424178	432550	8372	15	YJM789	Recombination	423398	left	Interstitial	64428.5
H2	chr8	93014	93068	92996	93159.5	163.5	8	S288c	Deletion	87491	left	Interstitial	12485
H2	chr8	509232	512342	507606	513140	5534	10	YJM789	Recombination	42965.5	right	Interstitial	401961
H2	chr8	12605	12616	12605	12639	34	5	S288c	Deletion	7100	left	Interstitial	93005.5
H2	chr8	554022	554038	554002	554086	84.5	4	S288c	Recombination	2018.5	right	Interstitial	448358
H2	chr8	554362	554984	554330	555096	766	5	S288c	Recombination	1009	right	Interstitial	448686
H2	chr8	556384	562225	556290	562225	5934.5	5	S288c	Recombination	0	right	Interstitial	450646
H2	chr8	516779	553366	515942	553454	37513	42	S288c	Recombination	2650.5	right	Terminal	410297
H2	chr9	383251	439006	381332	439006	57674	398	YJM789	Recombination	62	right	Terminal	25645
H2	chr10	53842	58202	53721.5	58294.5	4573	30	S288c	Recombination	45954.5	left	Interstitial	378072
H2	chr10	225165	229271	224456	229409	4953.5	24	S288c	Recombination	216688	left	Interstitial	206957
H2	chr10	542527	550048	542070	550142	8072.5	34	S288c	Recombination	194760	right	Interstitial	105704
H2	chr10	571249	572041	571036	572246	1210	6	YJM789	Recombination	172656	right	Interstitial	134670
H2	chr11	347287	352346	346455	352812	6356.5	30	S288c	Recombination	313092	right	Interstitial	87376
H2	chr11	526428	534309	525160	534755	9595	47	S288c	Recombination	131149	right	Interstitial	84972.5
H2	chr11	1272	1305	1129	2012.5	883.5	4	S288c	Recombination	322	left	Interstitial	438175
H2	chr11	15603	15614	15601.5	15616	14.5	5	S288c	Deletion	14794.5	left	Interstitial	424572
H2	chr11	666404	666468	665728	666468	740	6	S288c	Deletion	0	right	Interstitial	225540
H2	chr12	401097	405362	400416	406322	5906.5	23	S288c	Recombination	388330	left	Interstitial	249528
H2	chr12	788536	788874	788506	788924	418	10	S288c	Recombination	275358	right	Interstitial	637618
H2	chr12	801972	809343	801614	809388	7774	101	YJM789	Recombination	254892	right	Interstitial	650727
H2	chr12	1059588	1059629	1059576	1059670	94	4	S288c	Recombination	4611	right	Interstitial	908688
H2	chr12	17583	73178	17583	73234	55651	327	S288c	Recombination	5498	left	Terminal	77653.5
H2	chr13	503188	503308	503156	503344	187	4	S288c	Recombination	420198	right	Interstitial	235066
H2	chr14	481081	487935	480900	488264	7365	30	S288c	Recombination	295014	right	Interstitial	140552
H2	chr14	602250	602262	601131	602279	1148	3	S288c	Recombination	180999	right	Interstitial	26537.5
H2	chr14	632008	632300	631924	633310	1385	6	S288c	Recombination	149968	right	Interstitial	3108
H2	chr14	9181	9289	9181	9307	126	3	S288c	Deletion	1753	left	Interstitial	619510
H2	chr14	783871	783972	782622	783972	1349.5	3	S288c	Deletion	0	right	Interstitial	153806
H2	chr15	621621	621649	621602	621650	49	4	S288c	Deletion	462272	right	Interstitial	294958
H2	chr15	624314	624354	623884	624422	538.5	7	S288c	Recombination	459500	right	Interstitial	297241
H2	chr16	62550	64405	62511	64453.5	1942.5	30	S288c	Deletion	55288	left	Interstitial	491562
H3	chr1	27410	136160	27409	138672	111263	740	S288c	Recombination	26608	left	Interstitial	12851.5
H3	chr1	165976	166084	163078	166164	3087	5	S288c	Recombination	63246.5	right	Interstitial	11554
H3	chr1	2501	13246	2501	13329.5	10828.5	79	S288c	Recombination	1700	left	Interstitial	138194
H3	chr1	13848	18517	13839	21641.5	7802.5	11	S288c	Recombination	13038	left	Terminal	129882
H3	chr2	429719	429758	429706	429899	193.5	3	S288c	Deletion	382480	right	Interstitial	191440
H3	chr2	804112	804376	803906	804422	516	4	S288c	Recombination	7957.5	right	Interstitial	565640
H3	chr2	622849	801926	622743	801955	179212	553	S288c	Recombination	10424	right	Terminal	384478
H3	chr3	144297	151646	143822	152096	8274	11	S288c	Recombination	142724	left	Interstitial	29379
H3	chr3	181211	217266	180669	219299	38630	164	S288c	Recombination	96484	right	Interstitial	66226
H3	chr3	4296	4360	4296	4424.5	128.5	4	S288c	Recombination	3198	left	Interstitial	110018
H3	chr3	303851	304205	303836	305360	1523.5	7	S288c	Recombination	10423.5	right	Interstitial	189393
H3	chr3	306591	306693	306583	306712	129	6	S288c	Recombination	9071	right	Interstitial	192140
H3	chr3	314364	314630	314354	314630	276	12	S288c	Deletion	1153	right	Interstitial	199911
H3	chr4	194393	204557	194317	204681	10364	36	S288c	Recombination	193413	left	Interstitial	245085
H3	chr4	220385	220463	220379	220776	397.5	4	S288c	Recombination	219475	left	Interstitial	228990
H3	chr4	277137	279796	276756	279994	3237.5	11	YJM789	Recombination	275852	left	Interstitial	169772
H3	chr4	282787	293647	282466	294037	11571	68	YJM789	Recombination	281562	left	Interstitial	155729
H3	chr4	526267	526303	526256	526328	72	6	S288c	Recombination	525352	left	Interstitial	76490.5
H3	chr4	526727	526741	526713	526752	39	3	S288c	Recombination	525809	left	Interstitial	76947
H3	chr4	527743	538120	527636	538130	10494	11	S288c	Recombination	526732	left	Interstitial	77870.5
H3	chr4	758288	759662	756918	759677	2759.5	4	S288c	Recombination	756014	left	Interstitial	307152
H3	chr4	802822	802878	802724	804234	1509	4	S288c	Recombination	720392	right	Interstitial	352958
H3	chr4	981112	987750	981104	987752	6647.5	6	S288c	Recombination	536874	right	Interstitial	531338
H3	chr4	1206187	1217807	1203904	1.21876e+06	14858.5	24	S288c	Recombination	305862	right	Interstitial	754138
H3	chr4	1524453	1524477	1.52397e+06	1524477	509.5	4	S288c	Recombination	148	right	Interstitial	1.0742e+06
H3	chr5	207241	207304	207232	207384	152.5	4	S288c	Deletion	200758	left	Interstitial	55186
H3	chr5	250279	250283	250099	250406	306.5	3	S288c	Recombination	243626	left	Interstitial	98053.5
H3	chr5	5461	6219	3760	6239	2479	3	S288c	Deletion	0	left	Interstitial	145806
H3	chr5	7047	7069	7041.5	7141	99.5	3	S288c	Deletion	568.5	left	Interstitial	144904
H3	chr5	564360	564381	564358	564406	48.5	3	S288c	Deletion	5193	right	Interstitial	412312
H3	chr5	565729	565746	565726	566122	397	6	S288c	Recombination	3476.5	right	Interstitial	413680
H3	chr5	567283	567375	566932	567382	450	8	S288c	Recombination	2217.5	right	Interstitial	414886
H3	chr5	570697	571746	569560	571746	2186	6	S288c	Recombination	0	right	Interstitial	417514
H3	chr6	227500	227505	227215	227572	357.5	3	S288c	Recombination	42158.5	right	Interstitial	78646.5
H3	chr6	6065	6097	6065	6139	74	4	S288c	Recombination	535	left	Interstitial	142430
H3	chr6	6306	6354	6289	16126	9837	3	S288c	Recombination	759	left	Interstitial	132442
H3	chr7	20973	21041	20967.5	21059	91.5	6	S288c	Recombination	20186.5	left	Interstitial	475920
H3	chr7	87051	90761	86891.5	90864.5	3973	9	YJM789	Recombination	86110.5	left	Interstitial	406114
H3	chr7	561745	561756	561695	564943	3248	3	S288c	Recombination	518692	right	Interstitial	64716
H3	chr7	641	651	641	657	16	3	S288c	Deletion	0	left	Interstitial	496322
H3	chr7	11076	11108	10822.5	11135	312.5	3	S288c	Deletion	10041.5	left	Interstitial	485844
H3	chr8	91899	92149	88558.5	92190.5	3632	3	S288c	Recombination	83053.5	left	Interstitial	13454
H3	chr8	93062	93302	93059	93478.5	419.5	7	S288c	Deletion	87554	left	Interstitial	12166
H3	chr8	192973	193114	192950	193148	198	3	S288c	Deletion	187446	left	Interstitial	87306
H3	chr8	406462	418820	406302	419004	12701.5	43	S288c	Recombination	137102	right	Interstitial	300658
H3	chr8	1569	12616	1569	12639	11070	6	S288c	Recombination	0	left	Interstitial	93005.5
H3	chr8	554280	554362	554241	554398	157	3	S288c	Recombination	1707	right	Interstitial	448596
H3	chr8	555454	555862	555396	555926	531	4	S288c	Recombination	178.5	right	Interstitial	449751
H3	chr8	556598	562225	556586	562225	5638.5	3	S288c	Recombination	0	right	Interstitial	450942
H3	chr8	528435	553366	528404	553454	25050	10	S288c	Deletion	2650.5	right	Terminal	422760
H3	chr9	23812	23842	23812	23846.5	34.5	4	S288c	Recombination	16028	left	Interstitial	331840
H3	chr9	437940	437994	434907	438380	3472.5	6	S288c	Recombination	688.5	right	Interstitial	79220
H3	chr10	367233	367284	365160	374464	9304	3	S288c	Recombination	357393	left	Interstitial	61902
H3	chr10	744884	745627	736006	745627	9621	12	S288c	Recombination	0	right	Interstitial	299640
H3	chr11	1272	1305	1129	2012.5	883.5	4	S288c	Recombination	322	left	Interstitial	438175
H3	chr12	95944	96151	95882.5	96649	766.5	3	S288c	Recombination	83797.5	left	Interstitial	54238.5
H3	chr12	976189	981757	976138	981776	5638	3	S288c	Recombination	82505	right	Interstitial	825250
H3	chr12	1059588	1059711	1059576	1.05972e+06	144.5	5	S288c	Deletion	4560.5	right	Interstitial	908688
H3	chr12	1061599	1061676	1.06086e+06	1.06169e+06	823	4	S288c	Recombination	2594.5	right	Interstitial	909976
H3	chr12	1062367	1065282	1.06229e+06	1065282	2989.5	4	S288c	Deletion	0	right	Interstitial	911405
H3	chr13	164021	165218	163770	165791	2021	6	YJM789	Recombination	157426	left	Interstitial	102299
H3	chr13	268094	268108	268020	268130	111	3	S288c	Recombination	261676	left	Interstitial	0
H3	chr13	378496	378514	375409	378622	3213	3	S288c	Recombination	369065	left	Interstitial	107319
H3	chr14	242111	243530	240350	243919	3569	4	S288c	Recombination	232922	left	Interstitial	384898
H3	chr14	598433	602168	598362	602193	3831	7	S288c	Recombination	181085	right	Interstitial	26623.5
H3	chr14	651900	652049	651874	652144	269	3	S288c	Deletion	131134	right	Interstitial	23058
H3	chr15	143045	151369	142890	151539	8649.5	89	YJM789	Recombination	142042	left	Interstitial	175104
H3	chr15	514929	515138	514927	515148	221.5	13	S288c	Recombination	514080	left	Interstitial	188284
H3	chr15	621579	622044	621502	622044	542	15	S288c	Recombination	461878	right	Interstitial	294860
H3	chr15	623454	624342	623452	624346	893.5	6	S288c	Recombination	459576	right	Interstitial	296810
H3	chr15	713640	713993	713184	714904	1720.5	3	YJM789	Recombination	369018	right	Interstitial	386540
H3	chr16	62082	62388	59195	62430	3235	3	S288c	Recombination	51972	left	Interstitial	493585
H3	chr16	63616	63738	63600	64071.5	471.5	10	S288c	Deletion	56377	left	Interstitial	491944
H3	chr16	838104	838977	838074	839620	1546.5	3	S288c	Recombination	102776	right	Interstitial	282058
H3	chr16	19227	19268	18430.5	19278.5	848	6	YJM789	Recombination	11207.5	left	Interstitial	536736
H5	chr1	27417	27423	27414	27440.5	26.5	3	S288c	Recombination	26613	left	Interstitial	124083
H5	chr1	27681	27688	27669.5	27927.5	258	4	S288c	Recombination	26868.5	left	Interstitial	123596
H5	chr1	165976	166084	163078	166164	3087	5	S288c	Recombination	63246.5	right	Interstitial	11554
H5	chr1	203804	204029	203697	205352	1655	15	S288c	Recombination	24059	right	Interstitial	52173.5
H5	chr2	802345	803699	802344	803906	1561	9	S288c	Recombination	8473.5	right	Interstitial	564080
H5	chr2	804467	805045	804422	805045	623.5	10	S288c	Recombination	7334	right	Interstitial	566156
H5	chr3	4296	4360	4296	4424.5	128.5	4	S288c	Recombination	3198	left	Interstitial	110018
H5	chr3	9265	11126	9242	11352	2110	3	S288c	Recombination	8144	left	Interstitial	103091
H5	chr4	764003	771632	763605	772165	8560	27	S288c	Recombination	752460	right	Interstitial	313839
H5	chr4	772698	987310	772165	987375	215210	763	YJM789	Recombination	537250	right	Interstitial	322399
H5	chr4	18606	18651	18373.5	18657	283.5	5	S288c	Deletion	17469.5	left	Interstitial	431109
H5	chr4	992797	1524477	990160	1524477	534316	2027	YJM789	Recombination	148	right	Terminal	540394
H5	chr5	191532	192112	190808	192416	1607	3	S288c	Recombination	184336	left	Interstitial	38763
H5	chr5	250279	250283	250099	250406	306.5	3	S288c	Recombination	243626	left	Interstitial	98053.5
H5	chr5	2040	2063	2037.5	3587.5	1550	7	S288c	Recombination	0	left	Interstitial	148458
H5	chr5	564372	564486	564366	564510	144.5	8	S288c	Deletion	5088.5	right	Interstitial	412320
H5	chr5	565651	566512	565570	566527	957.5	14	S288c	Recombination	3072	right	Interstitial	413524
H5	chr5	567283	567466	566932	567468	536.5	14	S288c	Deletion	2131	right	Interstitial	414886
H5	chr6	1369	6354	1369	16126	14757	14	S288c	Deletion	0	left	Interstitial	132442
H5	chr7	21023	21041	20998	21059	61	5	S288c	Recombination	20217	left	Interstitial	475920
H5	chr7	100016	123812	99659.5	124008	24349	113	S288c	Recombination	98878.5	left	Interstitial	372970
H5	chr7	897236	919531	896884	920420	23535.5	95	YJM789	Recombination	163216	right	Interstitial	399905
H5	chr7	921308	999229	920420	999271	78851.5	388	S288c	Recombination	84364	right	Interstitial	423440
H5	chr7	899	937	890.5	945.5	55	4	S288c	Recombination	109.5	left	Interstitial	496034
H5	chr7	2283	2370	2257.5	2403.5	146	4	YJM789	Recombination	1476.5	left	Interstitial	494576
H5	chr7	999392	1079127	999356	1079127	79771.5	343	S288c	Recombination	4508	right	Terminal	502376
H5	chr8	93026	93068	93020	93159.5	139.5	7	S288c	Recombination	87515	left	Interstitial	12485
H5	chr8	93655	93665	93478.5	93708.5	230	3	S288c	Recombination	87973.5	left	Interstitial	11936
H5	chr8	441833	449402	441366	449650	8283	39	S288c	Recombination	106456	right	Interstitial	335722
H5	chr8	12605	12664	12605	12692.5	87.5	7	S288c	Recombination	7100	left	Interstitial	92952
H5	chr8	554362	554443	554330	554548	218	3	S288c	Deletion	1557	right	Interstitial	448686
H5	chr8	555849	555862	555652	555926	275	3	S288c	Recombination	178.5	right	Interstitial	450007
H5	chr8	531123	531177	529816	542272	12455	5	S288c	Recombination	13833.5	right	Terminal	424172
H5	chr9	300538	300559	299682	300607	925.5	3	S288c	Recombination	138461	right	Interstitial	55080
H5	chr9	437940	439006	434907	439006	4099	11	S288c	Deletion	62	right	Interstitial	79220
H5	chr10	52757	63649	52575	63871	11296	88	YJM789	Recombination	44808	left	Interstitial	372495
H5	chr10	204142	204184	200798	204232	3433	4	S288c	Recombination	193032	left	Interstitial	232134
H5	chr10	295057	297568	295014	297772	2757.5	23	S288c	Recombination	287248	left	Interstitial	138594
H5	chr10	302882	308727	302490	309038	6548	39	S288c	Recombination	294722	left	Interstitial	127328
H5	chr11	188350	197315	187796	197408	9611	48	YJM789	Recombination	186990	left	Interstitial	242780
H5	chr11	351443	352079	351357	352212	855.5	6	S288c	Recombination	313692	right	Interstitial	87975
H5	chr11	1272	187243	1129	187796	186668	881	S288c	Recombination	322	left	Terminal	252391
H5	chr12	96151	96169	96048	96638.5	590.5	3	S288c	Recombination	83963	left	Interstitial	54249
H5	chr12	815117	822648	815112	822699	7586.5	138	S288c	Recombination	241582	right	Interstitial	664225
H5	chr12	1059588	1059629	1059576	1059670	94	4	S288c	Deletion	4611	right	Interstitial	908688
H5	chr12	1061635	1061676	1061617	1.06169e+06	69.5	3	S288c	Recombination	2594.5	right	Interstitial	910730
H5	chr13	483498	503721	482516	503948	21431.5	91	YJM789	Recombination	419594	right	Interstitial	214426
H5	chr14	557562	559202	557472	559316	1844.5	11	YJM789	Recombination	223962	right	Interstitial	69500
H5	chr14	599953	600012	599193	600380	1187.5	4	S288c	Recombination	182898	right	Interstitial	28436
H5	chr14	632008	632300	631924	633310	1385	6	S288c	Recombination	149968	right	Interstitial	3108
H5	chr14	9181	9529	9181	12724	3543	7	S288c	Recombination	1753	left	Interstitial	616092
H5	chr14	783871	783972	782622	783972	1349.5	3	S288c	Recombination	0	right	Interstitial	153806
H5	chr15	50220	59847	49848.5	59938.5	10090	93	S288c	Recombination	49001.5	left	Interstitial	266704
H5	chr15	61111	62108	60710.5	62270	1559.5	8	S288c	Recombination	59863.5	left	Interstitial	264373
H5	chr15	65559	68506	64904.5	68931.5	4027	26	S288c	Recombination	64057.5	left	Interstitial	257712
H5	chr15	366618	369905	366205	370019	3814	15	YJM789	Recombination	365358	left	Interstitial	39562
H5	chr15	378779	379502	378489	379624	1135.5	13	S288c	Recombination	377642	left	Interstitial	51846
H5	chr15	622026	622053	621848	622056	209	7	S288c	Recombination	461866	right	Interstitial	295204
H5	chr15	624314	624350	623884	624352	468	6	S288c	Recombination	459570	right	Interstitial	297241
H5	chr15	870333	876891	870085	877077	6992	37	YJM789	Recombination	206845	right	Interstitial	543442
H5	chr16	62472	63327	59390	63352.5	3962.5	3	S288c	Recombination	52167	left	Interstitial	492662
H5	chr16	63582	64405	63573.5	64453.5	880	14	S288c	Recombination	56350.5	left	Interstitial	491562
H5	chr16	78558	94414	78168.5	94668	16499.5	111	S288c	Recombination	70945.5	left	Interstitial	461347
H5	chr16	140178	147209	139286	156211	16925	53	YJM789	Recombination	132063	left	Interstitial	399804
H5	chr16	719281	719432	718974	719532	557.5	4	YJM789	Deletion	222864	right	Interstitial	162959
H5	chr16	856428	856446	853472	856896	3424	3	S288c	Recombination	85500.5	right	Interstitial	297456
H5	chr16	19227	19230	18507	19241	734	3	YJM789	Recombination	11284	left	Interstitial	536774
H5	chr16	24966	25209	24960.5	25239	278.5	13	S288c	Recombination	17737.5	left	Interstitial	530776
H7	chr1	27417	34910	27414	34984.5	7570.5	55	S288c	Recombination	26613	left	Interstitial	116539
H7	chr1	165976	166084	163078	166164	3087	5	S288c	Recombination	63246.5	right	Interstitial	11554
H7	chr1	2501	13246	2501	13329.5	10828.5	79	S288c	Recombination	1700	left	Interstitial	138194
H7	chr1	13798	16046	13726	16072	2346	7	S288c	Recombination	12925	left	Interstitial	135452
H7	chr1	18413	18517	17338.5	20522.5	3184	6	S288c	Recombination	16537.5	left	Interstitial	131001
H7	chr2	142133	143759	142060	143850	1789.5	16	S288c	Recombination	135452	left	Interstitial	94415.5
H7	chr2	267510	267594	267231	268495	1264	3	S288c	Recombination	260623	left	Interstitial	28966
H7	chr2	7273	139079	7194.5	139550	132356	606	S288c	Recombination	586.5	left	Terminal	98715
H7	chr3	257543	258915	256922	259445	2523.5	4	S288c	Recombination	56338	right	Interstitial	142478
H7	chr3	303922	306693	303903	306712	2809	9	S288c	Recombination	9071	right	Interstitial	189460
H7	chr3	307310	314630	307246	314630	7384	81	S288c	Deletion	1153	right	Interstitial	192803
H7	chr4	146231	148010	146018	148324	2306	11	YJM789	Recombination	145114	left	Interstitial	301442
H7	chr4	242001	251115	241604	251324	9721	29	YJM789	Recombination	240700	left	Interstitial	198442
H7	chr4	526669	526840	526663	526852	189	14	S288c	Deletion	525759	left	Interstitial	76897
H7	chr4	810443	812478	810156	812529	2373.5	7	YJM789	Recombination	712096	right	Interstitial	360390
H7	chr4	987440	987753	987375	990275	2900	5	S288c	Recombination	534350	right	Interstitial	537609
H7	chr4	1238608	1416976	1237101	1.41723e+06	180132	803	YJM789	Recombination	107392	right	Interstitial	787335
H7	chr4	1417489	1418662	1.41723e+06	1418786	1553.5	6	S288c	Recombination	105839	right	Interstitial	967466
H7	chr4	1418910	1524477	1418786	1524477	105691	804	YJM789	Recombination	148	right	Terminal	969020
H7	chr5	250279	250283	250099	250406	306.5	3	S288c	Deletion	243626	left	Interstitial	98053.5
H7	chr5	288232	292245	287497	292870	5372.5	10	S288c	Recombination	276730	right	Interstitial	135452
H7	chr5	2059	6219	2055.5	6239	4183.5	6	S288c	Recombination	0	left	Interstitial	145806
H7	chr5	6965	7069	6943	7141	198	12	S288c	Recombination	470	left	Interstitial	144904
H7	chr5	541421	571746	541386	571746	30359.5	404	S288c	Recombination	0	right	Terminal	389341
H7	chr6	117629	117908	117234	118127	893	4	S288c	Deletion	111704	left	Interstitial	30441.5
H7	chr6	227500	227505	227215	227572	357.5	3	S288c	Recombination	42158.5	right	Interstitial	78646.5
H7	chr6	6065	6354	6065	16126	10061	10	S288c	Recombination	535	left	Interstitial	132442
H7	chr7	20931	21041	20926	21059	133	11	S288c	Deletion	20145	left	Interstitial	475920
H7	chr7	28371	29398	27686.5	31106	3419.5	5	S288c	Recombination	26905.5	left	Interstitial	465873
H7	chr7	54816	56095	54688.5	56147	1458.5	18	S288c	Recombination	53907.5	left	Interstitial	440832
H7	chr7	85628	87051	85206.5	87410	2203.5	14	YJM789	Recombination	84425.5	left	Interstitial	409569
H7	chr7	561745	561756	561695	564943	3248	3	S288c	Deletion	518692	right	Interstitial	64716
H7	chr7	641	651	641	657	16	3	S288c	Deletion	0	left	Interstitial	496322
H7	chr8	93055	93302	93045	93478.5	433.5	9	S288c	Deletion	87540	left	Interstitial	12166
H7	chr8	314948	318514	314785	321630	6845	12	S288c	Recombination	234475	right	Interstitial	209140
H7	chr8	525454	528096	525452	528161	2708.5	3	S288c	Deletion	27944	right	Interstitial	419808
H7	chr8	528435	531123	528404	531132	2727.5	5	S288c	Deletion	24973	right	Interstitial	422760
H7	chr8	554022	554038	554002	554086	84.5	4	S288c	Recombination	2018.5	right	Interstitial	448358
H7	chr8	554280	554362	554241	554785	544	3	S288c	Recombination	1320	right	Interstitial	448596
H7	chr8	555849	555862	555652	555926	275	3	S288c	Recombination	178.5	right	Interstitial	450007
H7	chr9	383251	388220	381332	388462	7129.5	23	S288c	Recombination	50606.5	right	Interstitial	25645
H7	chr9	437940	437994	434907	438380	3472.5	6	S288c	Deletion	688.5	right	Interstitial	79220
H7	chr10	204142	204184	200798	204232	3433	4	S288c	Deletion	193032	left	Interstitial	232134
H7	chr10	338831	338882	338824	338938	114	3	S288c	Recombination	331056	left	Interstitial	97428.5
H7	chr10	367233	367284	365160	374464	9304	3	S288c	Recombination	357393	left	Interstitial	61902
H7	chr10	744884	745504	736006	745548	9542.5	6	S288c	Recombination	0	right	Interstitial	299640
H7	chr10	24438	29704	24438	29755	5317	75	YJM789	Recombination	16671	left	Terminal	406611
H7	chr11	302614	307466	302598	307732	5134.5	37	S288c	Recombination	301790	left	Interstitial	132456
H7	chr11	316332	334135	316292	334395	18103	112	S288c	Recombination	315485	left	Interstitial	105792
H7	chr11	546387	560580	546175	560682	14506.5	93	YJM789	Recombination	105222	right	Interstitial	105988
H7	chr11	664494	664525	664402	664758	356.5	3	S288c	Recombination	1145.5	right	Interstitial	224214
H7	chr11	1067	300808	1044	300870	299826	1314	YJM789	Recombination	237	left	Terminal	139318
H7	chr12	108688	111174	108125	111210	3085	20	YJM789	Recombination	96040	left	Interstitial	39677.5
H7	chr12	1059588	1059711	1059576	1.05972e+06	144.5	5	S288c	Deletion	4560.5	right	Interstitial	908688
H7	chr12	490443	1059564	475568	1059576	584008	3087	YJM789	Recombination	4705	right	Terminal	324681
H7	chr13	183980	190128	183928	190213	6285	3	S288c	Recombination	177584	left	Interstitial	77877
H7	chr13	378496	378514	375409	378622	3213	3	S288c	Recombination	369065	left	Interstitial	107319
H7	chr13	463330	463367	463297	463381	84	3	S288c	Deletion	456953	left	Interstitial	195207
H7	chr13	718241	736307	717935	736700	18765	90	S288c	Recombination	186841	right	Interstitial	449845
H7	chr13	737093	737651	736700	737792	1092	9	YJM789	Recombination	185749	right	Interstitial	468610
H7	chr13	737933	739150	737792	739613	1821	6	S288c	Recombination	183928	right	Interstitial	469702
H7	chr13	868389	888021	866462	888160	21697.5	100	YJM789	Recombination	35381.5	right	Interstitial	598372
H7	chr13	894039	923707	893341	923707	30366	125	S288c	Recombination	0	right	Terminal	625251
H7	chr14	570020	572277	570006	572318	2312.5	8	S288c	Recombination	210960	right	Interstitial	56498
H7	chr14	599953	602218	599193	602234	3040.5	7	S288c	Recombination	181044	right	Interstitial	26583
H7	chr14	632008	632300	631924	633310	1385	6	S288c	Deletion	149968	right	Interstitial	3108
H7	chr14	707509	718667	707348	719597	12249	41	YJM789	Recombination	63681	right	Interstitial	78531.5
H7	chr14	9325	536139	9325	536326	527002	2128	YJM789	Recombination	1897	left	Terminal	92490
H7	chr15	383156	384545	382986	384557	1571	8	S288c	Recombination	382139	left	Interstitial	56343
H7	chr15	477325	484728	477201	484880	7678.5	42	S288c	Recombination	476354	left	Interstitial	150558
H7	chr15	514925	515138	514904	515148	245	14	S288c	Recombination	514056	left	Interstitial	188260
H7	chr15	621409	621669	621365	621848	482.5	15	S288c	Deletion	462074	right	Interstitial	294722
H7	chr15	970210	970235	970198	973365	3167	4	S288c	Deletion	110557	right	Interstitial	643555
H7	chr16	30270	32173	30151.5	32681	2529.5	9	S288c	Recombination	22928.5	left	Interstitial	523334
H7	chr16	63616	63738	63600	64071.5	471.5	10	S288c	Recombination	56377	left	Interstitial	491944
H7	chr16	560484	560857	560453	560951	498	3	S288c	Deletion	381445	right	Interstitial	4438
H7	chr16	581566	581608	581532	581626	93	5	S288c	Deletion	360770	right	Interstitial	25517.5
H7	chr16	652186	674847	652072	675253	23180.5	148	S288c	Recombination	267143	right	Interstitial	96057.5
H7	chr16	692335	692547	692251	692844	593	3	S288c	Recombination	249552	right	Interstitial	136236
H7	chr16	695989	696313	695821	696577	756	3	S288c	Recombination	245819	right	Interstitial	139806
H7	chr16	856428	856446	853472	856896	3424	3	S288c	Recombination	85500.5	right	Interstitial	297456
H7	chr16	15762	16608	15762	16727.5	965.5	3	S288c	Deletion	8539	left	Interstitial	539288
H7	chr16	19227	19268	18507	19278.5	771.5	6	S288c	Recombination	11284	left	Interstitial	536736
H7	chr16	24966	25209	24960.5	25239	278.5	13	S288c	Recombination	17737.5	left	Interstitial	530776
H8	chr1	27390	66129	27387.5	66624.5	39237	296	S288c	Recombination	26586.5	left	Interstitial	84899
H8	chr1	165976	166084	163078	166164	3087	5	S288c	Recombination	63246.5	right	Interstitial	11554
H8	chr1	203588	204029	203270	205352	2081.5	17	S288c	Recombination	24059	right	Interstitial	51747
H8	chr1	2501	7646	2501	9226	6725	68	YJM789	Recombination	1700	left	Interstitial	142298
H8	chr1	10806	13246	9226	13329.5	4103.5	11	S288c	Recombination	8425	left	Interstitial	138194
H8	chr1	18413	18517	17338.5	21114	3775.5	6	S288c	Recombination	16537.5	left	Terminal	130410
H8	chr2	117298	127166	117122	127565	10442.5	56	S288c	Recombination	110514	left	Interstitial	110700
H8	chr2	381431	398429	381201	398982	17781	101	S288c	Recombination	374593	left	Interstitial	142936
H8	chr2	399535	801926	398982	802135	403153	1914	YJM789	Recombination	10244	right	Terminal	160717
H8	chr3	82623	83054	82606	83094	488	3	S288c	Recombination	81508	left	Interstitial	31349
H8	chr3	304198	304299	304060	305418	1358.5	3	S288c	Recombination	10364.5	right	Interstitial	189617
H8	chr3	307039	307339	307016	307732	716	7	S288c	Recombination	8051.5	right	Interstitial	192572
H8	chr4	34267	36103	34061.5	36569.5	2508	4	S288c	Recombination	33157.5	left	Interstitial	413196
H8	chr4	41927	46818	41812.5	47091.5	5279	17	S288c	Recombination	40908.5	left	Interstitial	402674
H8	chr4	924619	930526	923396	930758	7361	26	S288c	Recombination	593868	right	Interstitial	473630
H8	chr4	1273337	1275729	1.27275e+06	1276039	3288.5	13	YJM789	Recombination	248586	right	Interstitial	822984
H8	chr4	1276349	1469963	1276039	1470021	193982	983	S288c	Recombination	54604	right	Interstitial	826273
H8	chr4	1470079	1477505	1470021	1478454	8433	51	YJM789	Recombination	46171	right	Interstitial	1020255
H8	chr4	18606	18664	18373.5	18673	299.5	7	S288c	Deletion	17469.5	left	Interstitial	431093
H8	chr4	1479403	1524477	1478454	1524477	46023	366	S288c	Recombination	148	right	Terminal	1028688
H8	chr5	250279	250283	250099	250406	306.5	3	S288c	Recombination	243626	left	Interstitial	98053.5
H8	chr5	288966	298831	288856	299784	10929	18	S288c	Recombination	269814	right	Interstitial	136810
H8	chr5	2014	2063	2014	3587.5	1573.5	13	S288c	Recombination	0	left	Interstitial	148458
H8	chr5	565729	567466	565726	567468	1742.5	26	S288c	Recombination	2131	right	Interstitial	413680
H8	chr6	94552	95026	94516.5	95167	650.5	4	S288c	Recombination	88986.5	left	Interstitial	53401.5
H8	chr6	6306	6354	6289	16126	9837	3	S288c	Deletion	759	left	Interstitial	132442
H8	chr7	84460	94815	84263	94910	10647	47	YJM789	Recombination	83482	left	Interstitial	402069
H8	chr7	95005	99303	94910	99659.5	4749.5	22	S288c	Recombination	94129	left	Interstitial	397320
H8	chr7	100016	433556	99659.5	434386	334726	1451	YJM789	Recombination	98878.5	left	Interstitial	62593.5
H8	chr7	437195	443398	437094	443490	6396	49	YJM789	Recombination	436314	left	Interstitial	53488.5
H8	chr7	1041119	1041874	1.04099e+06	1.04217e+06	1183	7	S288c	Deletion	41466.5	right	Interstitial	544006
H8	chr7	331	651	331	657	326	4	S288c	Recombination	0	left	Interstitial	496322
H8	chr7	9430	84066	7826	84263	76437	327	S288c	Recombination	7045	left	Terminal	412716
H8	chr8	93055	93302	93045	93478.5	433.5	9	S288c	Deletion	87540	left	Interstitial	12166
H8	chr8	441833	445922	441366	446129	4762.5	21	S288c	Recombination	109976	right	Interstitial	335722
H8	chr8	12605	12664	12605	12692.5	87.5	7	S288c	Recombination	7100	left	Interstitial	92952
H8	chr9	226283	233564	226184	233888	7703.5	38	S288c	Recombination	205180	right	Interstitial	121799
H8	chr9	356686	377039	356362	377682	21321	106	S288c	Recombination	61385.5	right	Interstitial	674.5
H8	chr9	437940	437994	434907	438380	3472.5	6	S288c	Recombination	688.5	right	Interstitial	79220
H8	chr9	23776	32156	23776	32319.5	8543.5	109	YJM789	Recombination	15992	left	Terminal	323368
H8	chr10	464394	466456	463700	466733	3033.5	6	S288c	Recombination	278169	right	Interstitial	27333.5
H8	chr10	657858	659931	657784	660166	2382.5	10	S288c	Recombination	84735.5	right	Interstitial	221418
H8	chr10	24438	363087	24438	365160	340722	2037	YJM789	Recombination	16671	left	Terminal	71206
H8	chr11	140593	143668	139802	143690	3888	21	YJM789	Recombination	138996	left	Interstitial	296497
H8	chr11	190193	192038	189956	192193	2237.5	10	S288c	Recombination	189148	left	Interstitial	247994
H8	chr11	1272	1305	1169.5	2012.5	843	4	S288c	Recombination	362.5	left	Interstitial	438175
H8	chr12	324278	348674	324015	350482	26467.5	122	S288c	Recombination	311930	left	Interstitial	173128
H8	chr12	959546	960317	958966	960756	1791	11	S288c	Recombination	103524	right	Interstitial	808078
H8	chr12	1059588	1059598	1059576	1.05961e+06	37.5	3	S288c	Recombination	4667.5	right	Interstitial	908688
H8	chr13	46045	49768	46038.5	49833	3794.5	16	S288c	Recombination	39694.5	left	Interstitial	218257
H8	chr13	78446	81063	78329	81087	2758	29	YJM789	Recombination	71985	left	Interstitial	187003
H8	chr13	90812	98939	90557.5	99259	8701.5	32	YJM789	Recombination	84213.5	left	Interstitial	168831
H8	chr13	309424	312074	309364	312386	3022	20	S288c	Recombination	303020	left	Interstitial	41274.5
H8	chr13	456415	465549	455978	465709	9731	70	YJM789	Recombination	449634	left	Interstitial	187888
H8	chr13	469024	472484	468980	472624	3643	12	S288c	Recombination	450918	right	Interstitial	200890
H8	chr13	565004	606945	564968	608004	43035.5	226	YJM789	Recombination	315537	right	Interstitial	296878
H8	chr13	609759	923707	609429	923707	314278	1635	YJM789	Recombination	0	right	Terminal	341339
H8	chr14	491255	494733	491181	494884	3702.5	15	S288c	Recombination	288394	right	Interstitial	133933
H8	chr14	599953	600749	599193	601458	2265.5	5	S288c	Recombination	181820	right	Interstitial	27358
H8	chr14	632008	632300	631924	633310	1385	6	S288c	Deletion	149968	right	Interstitial	3108
H8	chr14	9268	9325	9268	12622	3354	3	S288c	Deletion	1840	left	Interstitial	616194
H8	chr14	741004	783972	739212	783972	44760	48	S288c	Recombination	0	right	Terminal	110396
H8	chr15	29592	219832	27455.5	220084	192628	1167	S288c	Recombination	26608.5	left	Interstitial	106560
H8	chr15	220335	289275	220084	289426	69343	341	YJM789	Recombination	219236	left	Interstitial	37216.5
H8	chr15	431558	436846	431411	436878	5467	33	S288c	Recombination	430564	left	Interstitial	104768
H8	chr15	821660	831051	821442	832726	11284.5	47	YJM789	Recombination	251196	right	Interstitial	494798
H8	chr15	873788	873866	873312	874046	733.5	4	S288c	Recombination	209876	right	Interstitial	546669
H8	chr16	63455	63738	63436	64071.5	635.5	20	S288c	Deletion	56213	left	Interstitial	491944
H8	chr16	182927	183482	181852	191310	9458.5	6	S288c	Recombination	174628	left	Interstitial	364705
H8	chr16	271460	287967	271278	288607	17329.5	64	S288c	Deletion	264054	left	Interstitial	267408
H8	chr16	822297	831601	819420	831818	12397	55	S288c	Recombination	110578	right	Interstitial	263406
H8	chr16	832535	842864	832416	843128	10711.5	49	YJM789	Recombination	99268.5	right	Interstitial	276401
H9	chr1	27681	27688	27570.5	27927.5	357	4	S288c	Recombination	26769.5	left	Interstitial	123596
H9	chr1	28167	99227	27927.5	99333.5	71406	510	YJM789	Recombination	27126.5	left	Interstitial	52190
H9	chr1	105800	107538	105414	107754	2340	13	YJM789	Recombination	104613	left	Interstitial	43769.5
H9	chr1	113207	113907	113008	114067	1059.5	7	S288c	Recombination	112206	left	Interstitial	37456.5
H9	chr1	116201	129075	116089	131002	14912.5	95	YJM789	Recombination	98409.5	right	Interstitial	20522
H9	chr1	165976	166084	163078	166164	3087	5	S288c	Recombination	63246.5	right	Interstitial	11554
H9	chr1	2501	24951	2501	25070.5	22569.5	105	YJM789	Recombination	1700	left	Terminal	126453
H9	chr2	124505	131783	124396	132032	7636	40	YJM789	Recombination	117788	left	Interstitial	106234
H9	chr2	273631	274197	272224	276054	3830.5	3	S288c	Recombination	265616	left	Interstitial	33959
H9	chr2	386202	397435	386064	397540	11476.5	63	S288c	Recombination	379456	left	Interstitial	147798
H9	chr2	504587	507938	504277	508034	3757	19	YJM789	Recombination	304345	right	Interstitial	266012
H9	chr2	513451	513994	513326	514036	709	5	YJM789	Recombination	298344	right	Interstitial	275062
H9	chr2	632170	633960	632020	634768	2748.5	5	S288c	Recombination	177610	right	Interstitial	393755
H9	chr2	7273	8288	7273	8297	1024	10	S288c	Deletion	665	left	Interstitial	229968
H9	chr3	151628	151646	149872	152096	2224.5	3	S288c	Recombination	148774	left	Interstitial	35428.5
H9	chr3	303851	306693	303836	306712	2876	19	S288c	Recombination	9071	right	Interstitial	189393
H9	chr3	307158	307339	307098	307732	633	6	S288c	Recombination	8051.5	right	Interstitial	192656
H9	chr3	314439	314630	314402	314630	228.5	11	S288c	Recombination	1153	right	Interstitial	199958
H9	chr4	62726	72434	62360.5	72813.5	10453	71	S288c	Recombination	61456.5	left	Interstitial	376952
H9	chr4	74634	77910	74197	78045.5	3848.5	23	S288c	Recombination	73293	left	Interstitial	371720
H9	chr4	526727	526763	526713	526773	60	4	S288c	Recombination	525809	left	Interstitial	76947
H9	chr4	538009	538069	532876	538094	5218.5	9	S288c	Recombination	531972	left	Interstitial	83110
H9	chr4	987440	987753	987375	990275	2900	5	S288c	Recombination	534350	right	Interstitial	537609
H9	chr4	1290308	1291869	1290176	1.29199e+06	1818.5	7	S288c	Recombination	232630	right	Interstitial	840410
H9	chr4	1523482	1524477	1523461	1524477	1016	5	S288c	Deletion	148	right	Interstitial	1073695
H9	chr4	17352	61995	17352	62360.5	45008.5	296	YJM789	Recombination	16448	left	Terminal	387406
H9	chr5	207276	207304	207258	207384	125.5	3	S288c	Recombination	200786	left	Interstitial	55213
H9	chr5	230512	234749	230194	234840	4646.5	23	YJM789	Recombination	223720	left	Interstitial	78148
H9	chr5	250279	250283	250099	250406	306.5	3	S288c	Deletion	243626	left	Interstitial	98053.5
H9	chr5	271934	278512	271672	279162	7490.5	31	YJM789	Recombination	265198	left	Interstitial	119626
H9	chr5	443491	443531	443407	446608	3201	3	S288c	Recombination	122991	right	Interstitial	291362
H9	chr5	2031	5494	2030	5856.5	3826.5	13	S288c	Recombination	0	left	Interstitial	146189
H9	chr5	564372	564431	564366	564446	80	3	S288c	Recombination	5153	right	Interstitial	412320
H9	chr5	565737	565746	565734	566122	388.5	4	S288c	Recombination	3476.5	right	Interstitial	413688
H9	chr5	567283	567395	566932	567399	467.5	10	S288c	Recombination	2200	right	Interstitial	414886
H9	chr5	570697	571746	569560	571746	2186	6	S288c	Recombination	0	right	Interstitial	417514
H9	chr6	191880	192013	191870	192020	150.5	9	S288c	Recombination	77710.5	right	Interstitial	43301.5
H9	chr6	227500	227505	227215	227572	357.5	3	S288c	Deletion	42158.5	right	Interstitial	78646.5
H9	chr6	6065	6097	6065	6139	74	4	S288c	Recombination	535	left	Interstitial	142430
H9	chr6	6306	6354	6289	16126	9837	3	S288c	Recombination	759	left	Interstitial	132442
H9	chr7	20920	21041	20879.5	21059	179.5	13	S288c	Deletion	20098.5	left	Interstitial	475920
H9	chr7	225389	231712	225192	232164	6972	13	YJM789	Recombination	224410	left	Interstitial	264816
H9	chr7	561745	561756	561695	564943	3248	3	S288c	Deletion	518692	right	Interstitial	64716
H9	chr7	882621	882661	882618	882666	49	3	S288c	Recombination	200968	right	Interstitial	385638
H9	chr7	956516	968999	956393	969644	13251.5	49	YJM789	Recombination	113990	right	Interstitial	459414
H9	chr7	641	651	641	674.5	33.5	3	S288c	Deletion	0	left	Interstitial	496304
H9	chr8	59801	75639	59688	76307.5	16619.5	119	YJM789	Recombination	54183	left	Interstitial	29337
H9	chr8	91899	92149	88558.5	92190.5	3632	3	S288c	Recombination	83053.5	left	Interstitial	13454
H9	chr8	93055	93302	93045	93478.5	433.5	9	S288c	Recombination	87540	left	Interstitial	12166
H9	chr8	192973	193114	192950	193148	198	3	S288c	Recombination	187446	left	Interstitial	87306
H9	chr8	212499	212536	212396	214386	1989.5	3	YJM789	Recombination	206891	left	Interstitial	106752
H9	chr8	332080	339762	331354	339968	8614	16	YJM789	Recombination	216136	right	Interstitial	225710
H9	chr8	342575	342729	342544	342872	328.5	4	YJM789	Recombination	213233	right	Interstitial	236899
H9	chr8	525454	528096	525452	528161	2708.5	3	S288c	Recombination	27944	right	Interstitial	419808
H9	chr8	1569	12616	1569	12639	11070	6	S288c	Deletion	0	left	Interstitial	93005.5
H9	chr8	555849	555862	555593	555944	350.5	3	S288c	Recombination	161.5	right	Interstitial	449948
H9	chr8	556575	556662	556480	559444	2964	3	YJM789	Recombination	0	right	Interstitial	450835
H9	chr9	38053	38447	37937.5	38457	519.5	9	S288c	Recombination	30153.5	left	Interstitial	317230
H9	chr9	38629	39104	38619	39181	562	7	S288c	Recombination	30835	left	Interstitial	316506
H9	chr9	160453	160764	160312	161251	939.5	3	S288c	Recombination	152528	left	Interstitial	194436
H9	chr9	237799	240811	237279	241615	4336	15	YJM789	Recombination	197453	right	Interstitial	114072
H9	chr9	243482	261061	243373	263396	20023.5	81	YJM789	Recombination	175672	right	Interstitial	92290.5
H9	chr9	27118	27132	27093	27175.5	82.5	3	S288c	Deletion	19309	left	Interstitial	328512
H9	chr9	437940	437994	434907	438380	3472.5	6	S288c	Recombination	688.5	right	Interstitial	79220
H9	chr10	338816	338882	338492	338938	445.5	4	S288c	Deletion	330725	left	Interstitial	97428.5
H9	chr10	367233	367284	365160	374464	9304	3	S288c	Recombination	357393	left	Interstitial	61902
H9	chr10	400246	400272	400109	400288	178.5	7	S288c	Recombination	344614	right	Interstitial	36078.5
H9	chr10	438505	439651	438132	440249	2117.5	7	YJM789	Recombination	304653	right	Interstitial	1765.5
H9	chr10	448328	453420	447452	454765	7313	30	YJM789	Recombination	290137	right	Interstitial	11086
H9	chr10	25319	25326	25014.5	25333	318.5	3	S288c	Deletion	17247.5	left	Interstitial	411033
H9	chr10	457744	745627	457370	745627	288256	934	S288c	Recombination	0	right	Terminal	21004.5
H9	chr11	331388	343522	331043	343647	12604	86	YJM789	Recombination	322257	right	Interstitial	96540.5
H9	chr11	658746	663432	658630	663832	5202	3	S288c	Recombination	2071.5	right	Interstitial	218443
H9	chr11	1272	326248	1129	326413	325284	1537	S288c	Recombination	322	left	Terminal	113774
H9	chr12	325829	326981	325235	327177	1942	3	S288c	Recombination	313150	left	Interstitial	174348
H9	chr12	361284	367768	359504	375164	15660.5	7	S288c	Recombination	347418	left	Interstitial	208616
H9	chr12	1059588	1059731	1059576	1059753	177	7	S288c	Deletion	4528	right	Interstitial	908688
H9	chr12	550373	1059564	549835	1059576	509741	2820	YJM789	Recombination	4705	right	Terminal	398948
H9	chr13	58688	60961	57916	61054	3138	14	YJM789	Recombination	51572	left	Interstitial	207036
H9	chr13	378496	378514	375409	378622	3213	3	S288c	Recombination	369065	left	Interstitial	107319
H9	chr13	463330	463367	463297	463381	84	3	S288c	Recombination	456953	left	Interstitial	195207
H9	chr13	518835	533044	518811	533815	15004	71	YJM789	Recombination	389726	right	Interstitial	250721
H9	chr13	923652	923707	923646	923707	61	3	S288c	Recombination	0	right	Interstitial	655556
H9	chr14	140432	140470	140412	140487	74.5	3	S288c	Recombination	132984	left	Interstitial	488330
H9	chr14	510459	516536	510410	516708	6298	34	S288c	Recombination	266570	right	Interstitial	112108
H9	chr14	522030	522508	520597	523802	3205	10	S288c	Recombination	259476	right	Interstitial	105014
H9	chr14	569975	572374	569968	572452	2483.5	13	S288c	Deletion	210826	right	Interstitial	56365
H9	chr14	598433	602218	598362	602234	3871.5	8	S288c	Recombination	181044	right	Interstitial	26583
H9	chr14	632116	632300	632062	633310	1247.5	5	S288c	Recombination	149968	right	Interstitial	3245.5
H9	chr14	704548	704562	704496	704570	73.5	3	S288c	Recombination	78708.5	right	Interstitial	75679.5
H9	chr14	9181	9529	9181	12724	3543	7	S288c	Recombination	1753	left	Interstitial	616092
H9	chr14	783871	783972	782622	783972	1349.5	3	S288c	Recombination	0	right	Interstitial	153806
H9	chr15	24407	24655	23464.5	24660	1195.5	5	S288c	Recombination	22617.5	left	Interstitial	301983
H9	chr15	29592	40593	27208	40638.5	13430.5	76	S288c	Recombination	26361	left	Interstitial	286004
H9	chr15	40684	166324	40638.5	166595	125956	849	YJM789	Recombination	39791.5	left	Interstitial	160048
H9	chr15	261562	266279	261150	266708	5558.5	15	YJM789	Recombination	260303	left	Interstitial	59934.5
H9	chr15	514929	515138	514927	515148	221.5	13	S288c	Recombination	514080	left	Interstitial	188284
H9	chr15	621409	621669	621365	621848	482.5	15	S288c	Deletion	462074	right	Interstitial	294722
H9	chr15	970213	970235	970212	973365	3153.5	3	S288c	Deletion	110557	right	Interstitial	643568
H9	chr15	1023408	1026427	1.02306e+06	1027261	4200.5	6	YJM789	Recombination	56661	right	Interstitial	696418
H9	chr15	1028095	1075901	1027261	1075901	48640	57	S288c	Recombination	8021	right	Terminal	700618
H9	chr16	63616	63738	63600	64071.5	471.5	10	S288c	Deletion	56377	left	Interstitial	491944
H9	chr16	97603	97663	97427.5	97667.5	240	3	S288c	Deletion	90204.5	left	Interstitial	458348
H9	chr16	529663	536756	529128	538324	9195.5	22	YJM789	Recombination	404072	right	Interstitial	17691.5
H9	chr16	581566	581608	581532	581626	93	5	S288c	Deletion	360770	right	Interstitial	25517.5
H9	chr16	856428	856446	853472	856896	3424	3	S288c	Recombination	85500.5	right	Interstitial	297456
H9	chr16	13084	16500	13084	16554	3470	4	S288c	Recombination	5861	left	Interstitial	539461
H9	chr16	17100	17787	17040	18507	1467	4	S288c	Recombination	9817	left	Interstitial	537508
H11	chr1	28167	131842	27927.5	132385	104458	717	YJM789	Recombination	27126.5	left	Interstitial	19138.5
H11	chr1	141184	150462	138672	150736	12064	31	S288c	Recombination	78675	right	Interstitial	787.5
H11	chr1	203804	204029	203697	205352	1655	15	S288c	Recombination	24059	right	Interstitial	52173.5
H11	chr1	2501	24951	2501	25070.5	22569.5	105	YJM789	Deletion	1700	left	Terminal	126453
H11	chr2	419913	442819	416278	444988	28711	119	S288c	Recombination	367390	right	Interstitial	178012
H11	chr2	7116	7481	7116	7859.5	743.5	4	S288c	Recombination	508	left	Interstitial	230406
H11	chr3	4296	4360	4296	4424.5	128.5	4	S288c	Recombination	3198	left	Interstitial	110018
H11	chr3	301423	303922	301251	305256	4005.5	46	YJM789	Recombination	10526.5	right	Interstitial	186808
H11	chr3	306610	306693	306604	306712	108.5	5	S288c	Deletion	9071	right	Interstitial	192160
H11	chr3	306731	307039	306712	307182	470	13	YJM789	Deletion	8601	right	Interstitial	192269
H11	chr3	307325	307339	307182	307732	549.5	3	S288c	Recombination	8051.5	right	Interstitial	192739
H11	chr3	308124	314630	307732	314630	6898.5	77	YJM789	Deletion	1153	right	Interstitial	193288
H11	chr4	987440	987524	987375	987637	262	3	S288c	Deletion	536988	right	Interstitial	537609
H11	chr4	18606	18624	18373.5	18637.5	264	4	S288c	Recombination	17469.5	left	Interstitial	431128
H11	chr5	131208	134844	131048	135093	4045.5	18	S288c	Recombination	124574	left	Interstitial	16952.5
H11	chr5	250279	250283	250099	250406	306.5	3	S288c	Recombination	243626	left	Interstitial	98053.5
H11	chr5	2014	2063	2014	3587.5	1573.5	13	S288c	Recombination	0	left	Interstitial	148458
H11	chr5	561524	561736	561517	561741	224	14	S288c	Recombination	7858	right	Interstitial	409472
H11	chr5	564355	564431	564349	564446	97	5	S288c	Recombination	5153	right	Interstitial	412304
H11	chr5	565711	566512	565693	566527	834	12	S288c	Recombination	3072	right	Interstitial	413648
H11	chr5	566580	567395	566574	567399	825	10	S288c	Deletion	2200	right	Interstitial	414528
H11	chr6	30187	33886	30047	34197	4150	49	S288c	Recombination	24517	left	Interstitial	114372
H11	chr6	1369	6354	1369	16126	14757	14	S288c	Recombination	0	left	Interstitial	132442
H11	chr6	219079	266889	216618	266889	50271	251	YJM789	Recombination	2842	right	Terminal	68049.5
H11	chr7	166195	166257	166059	166462	403	4	S288c	Deletion	165278	left	Interstitial	330517
H11	chr7	897999	898107	897874	898764	890	8	YJM789	Recombination	184871	right	Interstitial	400895
H11	chr7	11076	11108	10822.5	11135	312.5	3	S288c	Recombination	10041.5	left	Interstitial	485844
H11	chr8	93055	93068	93045	93159.5	114.5	4	S288c	Recombination	87540	left	Interstitial	12485
H11	chr8	212499	212536	212396	214386	1989.5	3	YJM789	Recombination	206891	left	Interstitial	106752
H11	chr8	12605	12722	12605	12726	121	9	S288c	Deletion	7100	left	Interstitial	92918.5
H11	chr8	553928	554038	553920	554086	166.5	7	S288c	Recombination	2018.5	right	Interstitial	448276
H11	chr8	554280	554362	554241	554508	266.5	3	S288c	Recombination	1597.5	right	Interstitial	448596
H11	chr8	556136	556197	556106	556208	102.5	4	S288c	Recombination	0	right	Interstitial	450462
H11	chr8	460285	531177	460095	542272	82176.5	169	YJM789	Recombination	13833.5	right	Terminal	354450
H11	chr9	437940	438768	434907	438860	3952.5	8	S288c	Recombination	208.5	right	Interstitial	79220
H11	chr10	24438	24488	24438	24510	72	6	S288c	Recombination	16671	left	Interstitial	411856
H11	chr10	744884	745504	736006	745516	9510.5	6	S288c	Recombination	0	right	Interstitial	299640
H11	chr11	664992	666468	664758	666468	1709.5	8	S288c	Recombination	0	right	Interstitial	224571
H11	chr12	818390	818562	818378	818572	194	4	S288c	Recombination	245709	right	Interstitial	667490
H11	chr12	1059588	1059598	1059576	1.05961e+06	37.5	3	S288c	Recombination	4667.5	right	Interstitial	908688
H11	chr12	1060128	1061676	1060002	1061750	1748	6	S288c	Recombination	2531	right	Interstitial	909114
H11	chr12	1062367	1065282	1.06229e+06	1065282	2989.5	4	S288c	Deletion	0	right	Interstitial	911405
H11	chr13	34473	35238	34186	35392.5	1206.5	3	S288c	Recombination	27842	left	Interstitial	232698
H11	chr13	378496	378514	375409	378622	3213	3	S288c	Recombination	369065	left	Interstitial	107319
H11	chr13	420885	458513	420858	458856	37998	183	YJM789	Recombination	414514	left	Interstitial	152768
H11	chr13	795259	812205	794674	812692	18018	196	S288c	Recombination	110850	right	Interstitial	526584
H11	chr14	599953	600012	599193	600380	1187.5	4	S288c	Deletion	182898	right	Interstitial	28436
H11	chr14	632008	632300	631924	633310	1385	6	S288c	Recombination	149968	right	Interstitial	3108
H11	chr14	9325	417421	9325	417844	408519	1567	YJM789	Recombination	1897	left	Terminal	210972
H11	chr15	22522	24486	22490	24564.5	2074.5	3	S288c	Deletion	21643	left	Interstitial	302078
H11	chr15	276471	278943	275693	279108	3415.5	12	S288c	Recombination	274846	left	Interstitial	47534.5
H11	chr15	621579	622044	621502	622044	542	15	S288c	Deletion	461878	right	Interstitial	294860
H11	chr15	794469	812674	793304	813225	19921.5	63	YJM789	Recombination	270697	right	Interstitial	466660
H11	chr16	62550	63738	62511	64071.5	1560.5	29	S288c	Deletion	55288	left	Interstitial	491944
H11	chr16	459330	463657	458982	464108	5125.5	15	YJM789	Recombination	451760	left	Interstitial	91907
H13	chr1	27681	27688	27669.5	27927.5	258	4	S288c	Recombination	26868.5	left	Interstitial	123596
H13	chr1	165976	166084	163078	166164	3087	5	S288c	Recombination	63246.5	right	Interstitial	11554
H13	chr1	203804	203813	203697	203814	116.5	3	S288c	Deletion	25597.5	right	Interstitial	52173.5
H13	chr1	2501	2542	2501	2592.5	91.5	8	S288c	Deletion	1700	left	Interstitial	148931
H13	chr1	3462	4182	3410.5	4253	842.5	9	YJM789	Recombination	2609.5	left	Interstitial	147270
H13	chr1	12190	13246	11966.5	13329.5	1363	4	S288c	Recombination	11165.5	left	Interstitial	138194
H13	chr1	13798	15921	13726	15983.5	2257.5	6	S288c	Recombination	12925	left	Interstitial	135540
H13	chr2	426865	442819	423716	444988	21272.5	111	YJM789	Recombination	367390	right	Interstitial	185451
H13	chr2	447158	449588	444988	449859	4870.5	17	S288c	Recombination	362520	right	Interstitial	206724
H13	chr2	450130	451599	449859	451818	1958.5	12	YJM789	Recombination	360562	right	Interstitial	211594
H13	chr2	804112	804376	803906	804422	516	4	S288c	Recombination	7957.5	right	Interstitial	565640
H13	chr2	7481	213728	7481	214269	206788	960	YJM789	Recombination	873	left	Terminal	23996
H13	chr2	452036	801926	451818	801955	350138	1719	S288c	Recombination	10424	right	Terminal	213552
H13	chr3	151628	151646	149872	152096	2224.5	3	S288c	Recombination	148774	left	Interstitial	35428.5
H13	chr3	303851	303922	303836	304060	224	5	S288c	Recombination	11723	right	Interstitial	189393
H13	chr3	307310	307339	307246	307732	485.5	4	S288c	Recombination	8051.5	right	Interstitial	192803
H13	chr3	314439	314630	314402	314630	228.5	11	S288c	Deletion	1153	right	Interstitial	199958
H13	chr3	17635	25808	17170	28336.5	11166.5	8	YJM789	Recombination	16072	left	Terminal	86106.5
H13	chr4	220373	220463	219856	220776	920	5	S288c	Deletion	218952	left	Interstitial	228990
H13	chr4	282787	284003	282466	284087	1621	5	YJM789	Recombination	281562	left	Interstitial	165679
H13	chr4	526687	526763	526681	526773	92	7	S288c	Deletion	525777	left	Interstitial	76915
H13	chr4	987440	987753	987375	990275	2900	5	S288c	Recombination	534350	right	Interstitial	537609
H13	chr4	1005656	1006529	1005068	1006595	1527	4	S288c	Recombination	518030	right	Interstitial	555302
H13	chr4	17352	148986	17352	149113	131761	873	S288c	Recombination	16448	left	Terminal	300653
H13	chr4	1494944	1524477	1494508	1524477	29969	279	YJM789	Recombination	148	right	Terminal	1044742
H13	chr5	207276	207304	207258	207384	125.5	3	S288c	Deletion	200786	left	Interstitial	55213
H13	chr5	225229	225875	224752	226183	1430.5	13	S288c	Recombination	218280	left	Interstitial	72707
H13	chr5	250279	250283	250099	250406	306.5	3	S288c	Recombination	243626	left	Interstitial	98053.5
H13	chr5	331977	345042	330854	345123	14269.5	59	YJM789	Recombination	224476	right	Interstitial	178808
H13	chr5	435844	441621	435754	441747	5992.5	38	YJM789	Recombination	127852	right	Interstitial	283709
H13	chr5	443491	443531	443407	446608	3201	3	S288c	Recombination	122991	right	Interstitial	291362
H13	chr5	483535	487184	483004	487310	4305.5	27	S288c	Recombination	82289	right	Interstitial	330959
H13	chr5	2014	6219	2014	6239	4225	18	S288c	Recombination	0	left	Interstitial	145806
H13	chr5	6996	7069	6991	7141	150	7	S288c	Deletion	518	left	Interstitial	144904
H13	chr5	566499	566502	566122	566507	384.5	3	S288c	Recombination	3092	right	Interstitial	414077
H13	chr5	567283	567375	566932	567382	450	8	S288c	Deletion	2217.5	right	Interstitial	414886
H13	chr5	570743	571746	570720	571746	1026	5	S288c	Recombination	0	right	Interstitial	418674
H13	chr6	191836	191885	191832	191900	68	6	S288c	Deletion	77831.5	right	Interstitial	43263
H13	chr6	227500	227505	227215	227572	357.5	3	S288c	Deletion	42158.5	right	Interstitial	78646.5
H13	chr6	232396	233062	232086	233259	1173.5	4	YJM789	Recombination	36472	right	Interstitial	83517
H13	chr6	6065	6097	6065	6139	74	4	S288c	Deletion	535	left	Interstitial	142430
H13	chr6	6272	29907	6261	30047	23786	31	S288c	Deletion	731	left	Terminal	118522
H13	chr7	561745	561756	561695	564943	3248	3	S288c	Deletion	518692	right	Interstitial	64716
H13	chr7	804767	838490	804598	840348	35750	82	YJM789	Recombination	243287	right	Interstitial	307619
H13	chr7	331	937	331	945.5	614.5	15	S288c	Recombination	0	left	Interstitial	496034
H13	chr7	1145	1193	1112.5	1307.5	195	3	S288c	Recombination	331.5	left	Interstitial	495672
H13	chr7	3333	3834	3319	3925.5	606.5	7	S288c	Recombination	2538	left	Interstitial	493054
H13	chr7	9430	105960	7826	106356	98529.5	401	S288c	Recombination	7045	left	Terminal	390624
H13	chr8	34565	39521	34318	39890	5572	10	YJM789	Recombination	28813	left	Interstitial	65754.5
H13	chr8	93251	93302	93159.5	93478.5	319	5	S288c	Deletion	87654.5	left	Interstitial	12166
H13	chr8	192973	193114	192950	193148	198	3	S288c	Recombination	187446	left	Interstitial	87306
H13	chr8	194221	194377	194206	194432	226	4	S288c	Recombination	188701	left	Interstitial	88561.5
H13	chr8	525441	528096	525421	528161	2740	7	S288c	Deletion	27944	right	Interstitial	419776
H13	chr8	12605	15448	12605	15878	3273	42	YJM789	Recombination	7100	left	Interstitial	89766.5
H13	chr8	554028	554038	554025	554086	61.5	3	S288c	Recombination	2018.5	right	Interstitial	448380
H13	chr8	554280	555208	554241	555231	990	8	S288c	Recombination	874	right	Interstitial	448596
H13	chr8	555849	555862	555652	555926	275	3	S288c	Recombination	178.5	right	Interstitial	450007
H13	chr8	556384	562225	556351	562225	5874	5	S288c	Deletion	0	right	Interstitial	450706
H13	chr8	531123	553366	529792	553454	23663	6	S288c	Recombination	2650.5	right	Terminal	424147
H13	chr9	38053	38447	37937.5	38457	519.5	9	S288c	Recombination	30153.5	left	Interstitial	317230
H13	chr9	38629	39104	38619	39181	562	7	S288c	Recombination	30835	left	Interstitial	316506
H13	chr9	213299	222583	213210	222806	9596	33	S288c	Recombination	205426	left	Interstitial	132880
H13	chr9	360876	362658	360799	363151	2352	17	S288c	Recombination	75917	right	Interstitial	5112
H13	chr9	23776	23818	23776	23828	52	6	S288c	Recombination	15992	left	Interstitial	331859
H13	chr9	437940	437994	434907	438380	3472.5	6	S288c	Recombination	688.5	right	Interstitial	79220
H13	chr9	438993	439006	438984	439006	22	3	S288c	Deletion	62	right	Interstitial	83297
H13	chr10	317622	318987	317440	319384	1944.5	9	YJM789	Recombination	309672	left	Interstitial	116982
H13	chr10	367233	367284	365160	374464	9304	3	S288c	Recombination	357393	left	Interstitial	61902
H13	chr10	400246	400263	400109	400268	158.5	6	S288c	Recombination	344634	right	Interstitial	36098.5
H13	chr10	574034	574305	573710	574417	707	3	S288c	Recombination	170485	right	Interstitial	137344
H13	chr10	702597	704998	702254	705149	2894.5	19	S288c	Recombination	39753	right	Interstitial	265888
H13	chr10	744884	745504	736006	745516	9510.5	6	S288c	Recombination	0	right	Interstitial	299640
H13	chr10	24438	310155	24438	310406	285968	1731	S288c	Recombination	16671	left	Terminal	125960
H13	chr11	164020	166774	163746	167014	3267.5	15	S288c	Recombination	162940	left	Interstitial	273174
H13	chr11	167254	378089	167014	378256	211242	1081	YJM789	Recombination	166207	left	Interstitial	61932
H13	chr11	378422	378664	378256	378782	527	4	S288c	Recombination	287122	right	Interstitial	61405
H13	chr11	378901	410346	378782	410409	31626.5	115	YJM789	Recombination	255495	right	Interstitial	29778.5
H13	chr11	1067	163473	1044	163746	162702	790	YJM789	Recombination	237	left	Terminal	276441
H13	chr12	95944	96151	95882.5	96640	757.5	3	S288c	Recombination	83797.5	left	Interstitial	54247.5
H13	chr12	109707	109886	109642	110340	697.5	5	YJM789	Recombination	97557	left	Interstitial	40548
H13	chr12	459564	460694	454905	475568	20663.5	6	S288c	Recombination	442820	left	Interstitial	304018
H13	chr12	548071	558665	546964	558805	11841.5	40	S288c	Recombination	505476	right	Interstitial	396076
H13	chr12	688772	702585	688752	702686	13934	78	YJM789	Recombination	361594	right	Interstitial	537865
H13	chr12	826153	852843	825924	853725	27801.5	144	S288c	Recombination	210556	right	Interstitial	675036
H13	chr12	1059588	1059711	1059576	1.05972e+06	144.5	5	S288c	Deletion	4560.5	right	Interstitial	908688
H13	chr12	854607	1059564	853725	1059576	205851	921	YJM789	Recombination	4705	right	Terminal	702838
H13	chr13	70824	73368	70493.5	73680.5	3187	9	YJM789	Recombination	64149.5	left	Interstitial	194410
H13	chr13	234329	236833	234132	236996	2863.5	15	YJM789	Recombination	227788	left	Interstitial	31094
H13	chr13	378496	378514	375409	378622	3213	3	S288c	Recombination	369065	left	Interstitial	107319
H13	chr13	801226	923707	801204	923707	122503	699	YJM789	Recombination	0	right	Terminal	533114
H13	chr14	163469	167850	163036	167917	4881.5	26	YJM789	Recombination	155608	left	Interstitial	460900
H13	chr14	167984	259694	167917	260079	92162	380	S288c	Recombination	160489	left	Interstitial	368738
H13	chr14	260464	262513	260079	262924	2845	7	YJM789	Recombination	252651	left	Interstitial	365892
H13	chr14	522030	522508	520597	523802	3205	10	S288c	Recombination	259476	right	Interstitial	105014
H13	chr14	570113	572374	570074	572452	2378	8	S288c	Deletion	210826	right	Interstitial	56365
H13	chr14	572678	573898	572663	573918	1255.5	3	S288c	Deletion	209360	right	Interstitial	54898
H13	chr14	599953	602218	599193	602239	3046	7	S288c	Recombination	181039	right	Interstitial	26577.5
H13	chr14	632116	632300	632062	633310	1247.5	5	S288c	Recombination	149968	right	Interstitial	3245.5
H13	chr14	638992	653385	638113	653471	15358	74	YJM789	Recombination	129807	right	Interstitial	9296.5
H13	chr14	726427	727465	726418	728199	1780.5	7	S288c	Recombination	55079	right	Interstitial	97602
H13	chr14	9181	162602	9181	163036	153854	605	S288c	Recombination	1753	left	Terminal	465781
H13	chr15	24643	24732	24564.5	25025	460.5	10	S288c	Recombination	23717.5	left	Interstitial	301618
H13	chr15	55275	57448	55136	57528.5	2392.5	28	S288c	Recombination	54289	left	Interstitial	269114
H13	chr15	57992	80920	57934.5	83868.5	25934	139	S288c	Recombination	57087.5	left	Interstitial	242774
H13	chr15	115116	115128	115110	115138	28	3	S288c	Recombination	114263	left	Interstitial	211505
H13	chr15	514925	515119	514904	515128	225	13	S288c	Recombination	514056	left	Interstitial	188260
H13	chr15	621420	622026	621414	622032	617.5	15	S288c	Deletion	461890	right	Interstitial	294772
H13	chr15	622434	622446	622426	622452	27	3	S288c	Recombination	461470	right	Interstitial	295782
H13	chr15	623451	624331	623450	624335	885.5	5	S288c	Deletion	459587	right	Interstitial	296806
H13	chr15	752616	757677	752432	757712	5279.5	26	YJM789	Recombination	326210	right	Interstitial	425789
H13	chr15	761281	782474	760912	783762	22850	65	YJM789	Recombination	300160	right	Interstitial	434269
H13	chr15	785050	872836	783762	873312	89550	324	S288c	Recombination	210610	right	Interstitial	457119
H13	chr15	873788	1073752	873312	1074654	201342	485	YJM789	Recombination	9268	right	Terminal	546669
H13	chr16	267269	268208	267064	269006	1942	3	YJM789	Recombination	259840	left	Interstitial	287010
H13	chr16	319664	342016	319149	342142	22993.5	156	YJM789	Recombination	311926	left	Interstitial	213872
H13	chr16	581566	581643	581532	581652	120	6	S288c	Recombination	360744	right	Interstitial	25517.5
H13	chr16	702091	707796	701286	709454	8169	7	YJM789	Recombination	232942	right	Interstitial	145270
H13	chr16	745623	748946	745279	749366	4087.5	13	YJM789	Recombination	193030	right	Interstitial	189264
H13	chr16	856428	856446	853472	856896	3424	3	S288c	Recombination	85500.5	right	Interstitial	297456
H13	chr16	899974	904893	898756	906010	7254	23	YJM789	Recombination	36386	right	Interstitial	342741
H13	chr16	23906	24087	23868.5	24106	237.5	7	S288c	Recombination	16645.5	left	Interstitial	531909
H13	chr16	24524	24955	24387	24960.5	573.5	15	S288c	Recombination	17164	left	Interstitial	531054
H13	chr16	25297	25497	25283	25510.5	227.5	4	S288c	Recombination	18060	left	Interstitial	530504
H13	chr16	926272	943160	924144	943160	19015.5	213	S288c	Recombination	0	right	Interstitial	368130
H13	chr16	25657	266858	25611.5	267064	241452	1144	S288c	Recombination	18388.5	left	Terminal	288952
H15	chr1	2501	206675	2501	206927	204426	1076	S288c	Recombination	1700	left	Terminal	0
H15	chr2	298141	299803	297112	300424	3312	11	YJM789	Recombination	290504	left	Interstitial	58846.5
H15	chr2	7481	169621	7481	169720	162240	746	YJM789	Recombination	873	left	Terminal	68544.5
H15	chr3	82554	83054	82499.5	83094	594.5	7	S288c	Recombination	81401.5	left	Interstitial	31349
H15	chr3	108225	109851	107646	110346	2699.5	14	S288c	Recombination	106548	left	Interstitial	4097.5
H15	chr3	112707	116479	112332	116560	4228.5	53	YJM789	Deletion	111234	left	Interstitial	0
H15	chr3	151628	159894	149872	160822	10950	11	S288c	Recombination	148774	left	Interstitial	35428.5
H15	chr3	292601	292633	292542	292676	133	6	S288c	Recombination	23107.5	right	Interstitial	178100
H15	chr3	978	4161	978	4228.5	3250.5	3	S288c	Recombination	0	left	Interstitial	110214
H15	chr3	9265	14631	6812.5	15423	8610.5	9	S288c	Deletion	5714.5	left	Interstitial	99020
H15	chr3	306631	306693	306628	306712	83.5	3	S288c	Recombination	9071	right	Interstitial	192186
H15	chr4	512393	513608	511761	517212	5450.5	6	S288c	Deletion	510857	left	Interstitial	61995
H15	chr4	966614	968466	966421	968925	2504	14	YJM789	Recombination	555700	right	Interstitial	516655
H15	chr4	969959	978959	969801	979226	9424.5	52	YJM789	Recombination	545400	right	Interstitial	520035
H15	chr4	1297994	1301474	1297778	1.30192e+06	4140.5	37	S288c	Recombination	222706	right	Interstitial	848012
H15	chr4	1524453	1524477	1.52397e+06	1524477	509.5	4	S288c	Recombination	148	right	Interstitial	1.0742e+06
H15	chr4	17352	314015	17352	315904	298552	1702	YJM789	Recombination	16448	left	Terminal	133862
H15	chr5	42490	60924	42364	61002	18638	85	YJM789	Recombination	35891	left	Interstitial	91043.5
H15	chr5	61080	64760	61002	64920.5	3918.5	35	S288c	Recombination	54529	left	Interstitial	87125
H15	chr5	134328	139659	134007	139978	5971.5	33	YJM789	Recombination	127534	left	Interstitial	12067
H15	chr5	250279	250283	250099	250406	306.5	3	S288c	Recombination	243626	left	Interstitial	98053.5
H15	chr5	561500	561510	561480	561517	36.5	3	S288c	Deletion	8082	right	Interstitial	409435
H15	chr5	564431	564486	564406	564510	104.5	6	S288c	Deletion	5088.5	right	Interstitial	412360
H15	chr5	564701	564717	564690	564724	34	3	S288c	Recombination	4874.5	right	Interstitial	412645
H15	chr5	565737	567475	565724	567512	1787.5	29	S288c	Deletion	2087.5	right	Interstitial	413678
H15	chr7	166195	166254	166059	166256	196.5	3	S288c	Deletion	165278	left	Interstitial	330724
H15	chr7	174098	178509	173977	179210	5232.5	31	YJM789	Recombination	173196	left	Interstitial	317770
H15	chr7	561745	561756	561695	564943	3248	3	S288c	Recombination	518692	right	Interstitial	64716
H15	chr8	93055	93068	93045	93159.5	114.5	4	S288c	Recombination	87540	left	Interstitial	12485
H15	chr8	12605	12664	12605	12692.5	87.5	7	S288c	Recombination	7100	left	Interstitial	92952
H15	chr8	554653	556076	554548	556106	1558	14	S288c	Recombination	0	right	Interstitial	448904
H15	chr8	531123	554038	529816	554086	24270	25	S288c	Recombination	2018.5	right	Terminal	424172
H15	chr10	311840	318987	311750	319384	7634	38	S288c	Recombination	303983	left	Interstitial	116982
H15	chr10	24438	24488	24438	24510	72	6	S288c	Recombination	16671	left	Interstitial	411856
H15	chr10	744884	744903	736006	745204	9197.5	5	S288c	Recombination	0	right	Interstitial	299640
H15	chr11	516614	523892	516578	525160	8582.5	37	S288c	Recombination	140744	right	Interstitial	76390
H15	chr11	565014	571596	564864	571674	6809.5	48	YJM789	Recombination	94230	right	Interstitial	124677
H15	chr11	651018	652478	650830	652654	1823.5	12	S288c	Recombination	13250.5	right	Interstitial	210642
H15	chr11	664992	666404	664758	666408	1649.5	3	S288c	Recombination	0	right	Interstitial	224571
H15	chr12	63289	71063	62825.5	71293.5	8468	64	S288c	Recombination	50740.5	left	Interstitial	79594
H15	chr12	382560	383884	375164	384952	9788.5	5	S288c	Recombination	363079	left	Interstitial	224276
H15	chr12	688227	688246	688186	688254	68	3	S288c	Recombination	376026	right	Interstitial	537299
H15	chr12	1064102	1065282	1063148	1065282	2134	3	S288c	Recombination	0	right	Interstitial	912260
H15	chr12	17583	62362	17583	62825.5	45242.5	250	YJM789	Recombination	5498	left	Terminal	88062
H15	chr12	1038631	1045779	1.0384e+06	1047120	8719.5	37	S288c	Recombination	17161	right	Terminal	887513
H15	chr13	95343	104551	95120.5	104903	9782.5	49	YJM789	Recombination	88776.5	left	Interstitial	163187
H15	chr13	190128	196246	187059	199364	12305	54	YJM789	Deletion	180715	left	Interstitial	68726
H15	chr13	683478	684407	683019	684772	1753.5	5	YJM789	Recombination	238768	right	Interstitial	414929
H15	chr13	9746	93961	9746	94266.5	84520.5	360	YJM789	Recombination	3402	left	Terminal	173824
H15	chr14	24221	24680	23880.5	25517.5	1637	5	S288c	Recombination	16452.5	left	Interstitial	603299
H15	chr14	628889	783972	628854	783972	155118	425	YJM789	Recombination	0	right	Terminal	38
H15	chr15	621621	622038	621602	622041	439.5	11	S288c	Deletion	461881	right	Interstitial	294958
H15	chr16	62550	64405	59429	64453.5	5024.5	30	S288c	Deletion	52206	left	Interstitial	491562
H15	chr16	101471	116499	101016	116648	15632.5	108	S288c	Recombination	93793	left	Interstitial	439366
H15	chr16	473286	477481	473090	477811	4721	15	YJM789	Recombination	464585	right	Interstitial	78204
H15	chr16	478141	478768	477811	480300	2489.5	3	S288c	Recombination	462096	right	Interstitial	75714.5
H15	chr16	824466	833382	824350	833755	9405.5	59	YJM789	Recombination	108641	right	Interstitial	268334
H15	chr16	856428	856446	853472	856896	3424	3	S288c	Recombination	85500.5	right	Interstitial	297456
H15	chr16	942728	943050	942541	943050	509	7	S288c	Deletion	0	right	Interstitial	386526

## Sheet: Blue light
S5 Table. LOH tracts accumulated in MA lines. The LOH tracts are supported by minimum 3 SNPs.
Line	Chromosome	SNP_start	SNP_end	LOH_start	LOH_end	LOH_width	Number_of_SNPs_supporting_LOH	Fixation	LOH_mechanism	Telomere_distance	Telomere_type	LOH_type	Centromere_distance
B1	chr1	22696	22758	22612	23285.5	673.5	3	S288c	Recombination	21811	left	Interstitial	128238
B1	chr1	206675	207330	205352	215094	9741.5	4	S288c	Recombination	14317.5	right	Terminal	53828.5
B1	chr2	172028	176084	171820	176172	4352.5	37	YJM789	Recombination	165212	left	Interstitial	62092.5
B1	chr2	524475	524916	524373	524960	586.5	7	YJM789	Recombination	287420	right	Interstitial	286108
B1	chr2	739571	741344	739259	741541	2282	7	YJM789	Recombination	70838	right	Interstitial	500994
B1	chr2	744063	744417	743392	744442	1049.5	7	YJM789	Recombination	67937.5	right	Interstitial	505127
B1	chr2	748042	801926	747610	802135	54525.5	151	YJM789	Recombination	10244	right	Terminal	509344
B1	chr3	83134	84048	82883	87427.5	4544.5	7	YJM789	Deletion	81785	left	Interstitial	27015.5
B1	chr3	124665	138504	124358	139580	15222.5	14	S288c	Recombination	123260	left	Interstitial	9914.5
B1	chr3	263029	276761	262930	278605	15675.5	30	S288c	Recombination	37178	right	Interstitial	148486
B1	chr3	280449	293006	278605	293430	14825.5	76	YJM789	Recombination	22352.5	right	Interstitial	164162
B1	chr3	11578	18173	11352	19669	8317	11	S288c	Recombination	10254	left	Interstitial	94774
B1	chr3	307039	307182	307016	307254	238	3	S288c	Recombination	8529.5	right	Interstitial	192572
B1	chr3	294669	303884	294652	305211	10558.5	118	YJM789	Recombination	10572	right	Terminal	180210
B1	chr4	640565	641507	640308	641646	1338.5	4	YJM789	Recombination	639404	left	Interstitial	190542
B1	chr4	940442	945419	940256	945512	5256	34	YJM789	Recombination	579114	right	Interstitial	490490
B1	chr4	1151759	1152705	1151710	1.15283e+06	1115.5	7	S288c	Recombination	371800	right	Interstitial	701944
B1	chr4	1155785	1157008	1155053	1.15714e+06	2086.5	11	S288c	Deletion	367486	right	Interstitial	705287
B1	chr4	17352	18141	17352	18356	1004	9	YJM789	Deletion	16448	left	Interstitial	431410
B1	chr4	18651	332265	18637.5	332504	313867	1722	YJM789	Recombination	17733.5	left	Terminal	117262
B1	chr5	332272	334787	331001	335196	4194.5	27	YJM789	Recombination	234404	right	Interstitial	178956
B1	chr5	357733	443323	357285	443407	86122	379	S288c	Recombination	126192	right	Interstitial	205240
B1	chr5	449685	516437	446608	517012	70404	311	S288c	Recombination	52587	right	Interstitial	294562
B1	chr5	561590	564343	561568	564349	2781.5	84	S288c	Recombination	5250	right	Interstitial	409522
B1	chr5	564461	565675	564446	565693	1247	41	S288c	Deletion	3906	right	Interstitial	412400
B1	chr5	567548	568408	567512	568416	904	33	S288c	Recombination	1183.5	right	Interstitial	415466
B1	chr5	526682	561510	526387	561517	35130	254	S288c	Recombination	8082	right	Terminal	374342
B1	chr6	43603	48096	43400.5	49253	5852.5	25	S288c	Recombination	37870.5	left	Interstitial	99315.5
B1	chr6	167318	168788	166100	169090	2989.5	16	YJM789	Recombination	100641	right	Interstitial	17532
B1	chr6	6065	6272	6065	6311.5	246.5	9	YJM789	Recombination	535	left	Interstitial	142257
B1	chr7	119075	119894	118988	120078	1090.5	4	S288c	Recombination	118207	left	Interstitial	376900
B1	chr7	442299	448116	442154	448394	6239.5	35	YJM789	Recombination	441374	left	Interstitial	48585
B1	chr7	460296	460477	460181	460804	622.5	4	YJM789	Recombination	459400	left	Interstitial	36175.5
B1	chr7	496982	497020	496875	497024	149.5	6	YJM789	Recombination	496094	left	Interstitial	0
B1	chr7	645958	655396	645726	655822	10096.5	18	S288c	Recombination	427813	right	Interstitial	148746
B1	chr7	988108	1011166	988076	1011177	23100.5	155	YJM789	Recombination	72458	right	Interstitial	491098
B1	chr7	1145	1193	1112.5	1307.5	195	3	S288c	Recombination	331.5	left	Interstitial	495672
B1	chr7	3333	3834	3319	3925.5	606.5	7	S288c	Recombination	2538	left	Interstitial	493054
B1	chr7	1067375	1067396	1.06725e+06	1.06771e+06	460	4	S288c	Recombination	15928.5	right	Interstitial	570268
B1	chr8	27733	37931	27340.5	38332	10991.5	41	YJM789	Recombination	21835.5	left	Interstitial	67312.5
B1	chr8	178619	187320	178206	187996	9790.5	66	S288c	Recombination	172701	left	Interstitial	72561.5
B1	chr8	525401	525457	523296	525464	2168.5	7	S288c	Recombination	30640.5	right	Interstitial	417652
B1	chr8	554202	554298	554186	554366	179.5	3	S288c	Recombination	1739	right	Interstitial	448542
B1	chr8	554434	554454	554366	554554	187.5	3	YJM789	Recombination	1551.5	right	Interstitial	448722
B1	chr8	556136	556662	556106	556662	556	8	S288c	Recombination	0	right	Interstitial	450462
B1	chr8	528226	528346	528161	540856	12695	4	S288c	Recombination	15249	right	Terminal	422516
B1	chr9	39258	261061	39181	263396	224216	1063	YJM789	Recombination	31397	left	Interstitial	92290.5
B1	chr9	265732	272369	263396	272520	9124	36	S288c	Recombination	166548	right	Interstitial	83166.5
B1	chr9	396889	397178	396662	397402	740.5	7	S288c	Recombination	41666	right	Interstitial	40974.5
B1	chr9	24157	37822	24157	37904.5	13747.5	175	YJM789	Recombination	16373	left	Terminal	317782
B1	chr10	492712	710937	491818	713004	221186	793	YJM789	Recombination	31898	right	Interstitial	55452
B1	chr10	24532	27163	24532	27183	2651	32	S288c	Recombination	16765	left	Interstitial	409183
B1	chr10	716647	745627	715878	745627	29749.5	28	YJM789	Recombination	0	right	Terminal	279512
B1	chr11	281634	285383	281470	285952	4482	21	YJM789	Recombination	280664	left	Interstitial	154235
B1	chr11	543396	547921	543300	547992	4693	25	YJM789	Recombination	117912	right	Interstitial	103112
B1	chr11	620047	624142	619920	624235	4314.5	14	S288c	Recombination	41669	right	Interstitial	179733
B1	chr11	664233	666468	663832	666468	2635.5	11	YJM789	Recombination	0	right	Interstitial	223645
B1	chr11	630974	658746	630419	658785	28366	147	YJM789	Recombination	7119	right	Terminal	190232
B1	chr12	115271	116128	115190	116221	1031.5	12	YJM789	Deletion	103104	left	Interstitial	34666.5
B1	chr12	278461	284777	278056	284795	6738.5	43	S288c	Recombination	265972	left	Interstitial	127169
B1	chr12	334864	343937	334673	344673	10000	68	YJM789	Recombination	322588	left	Interstitial	183786
B1	chr12	663368	665751	663192	666073	2880.5	11	YJM789	Recombination	398208	right	Interstitial	512305
B1	chr12	938596	976087	938366	976138	37771.5	180	S288c	Recombination	88143	right	Interstitial	787479
B1	chr12	1062165	1062194	1062041	1.06228e+06	239.5	4	S288c	Recombination	2000.5	right	Interstitial	911154
B1	chr12	981795	1059564	981776	1059576	77800	391	S288c	Recombination	4705	right	Terminal	830888
B1	chr13	60610	60754	60520.5	60839.5	319	3	S288c	Deletion	54176.5	left	Interstitial	207250
B1	chr13	420832	420892	420809	420966	156.5	3	S288c	Recombination	414465	left	Interstitial	152719
B1	chr13	9746	40087	9746	40231.5	30485.5	89	YJM789	Recombination	3402	left	Terminal	227858
B1	chr14	51266	53633	51158	55912.5	4754.5	6	YJM789	Recombination	43730	left	Interstitial	572904
B1	chr14	58192	90031	55912.5	90141	34228.5	68	S288c	Recombination	48484.5	left	Interstitial	538676
B1	chr14	90251	90752	90141	91957.5	1816.5	4	YJM789	Recombination	82713	left	Interstitial	536859
B1	chr14	93163	258470	91957.5	258530	166572	714	S288c	Recombination	84529.5	left	Interstitial	370286
B1	chr14	484786	485001	484619	485145	526	5	YJM789	Recombination	298133	right	Interstitial	143672
B1	chr14	676368	679089	674324	680010	5685	32	S288c	Recombination	103268	right	Interstitial	45508
B1	chr14	15919	51050	12650.5	51158	38507.5	208	S288c	Recombination	5222.5	left	Terminal	577658
B1	chr14	720527	781374	719597	781374	61777	91	YJM789	Recombination	1904	right	Terminal	90780.5
B1	chr15	385934	385971	385920	385984	64	4	S288c	Recombination	385074	left	Interstitial	59277.5
B1	chr15	904342	907705	904267	907776	3509	19	YJM789	Recombination	176146	right	Interstitial	577624
B1	chr15	1031444	1033678	1031297	1034643	3346	15	S288c	Recombination	49279	right	Interstitial	704654
B1	chr15	1035608	1048209	1034643	1.04886e+06	14220.5	13	YJM789	Recombination	35058.5	right	Interstitial	708000
B1	chr16	128382	183482	128184	191310	63126.5	110	S288c	Recombination	120960	left	Interstitial	364705
B1	chr16	229636	238111	229454	238313	8858.5	47	S288c	Recombination	222232	left	Interstitial	317702
B1	chr16	266023	283200	265588	285584	19995.5	81	S288c	Recombination	258365	left	Interstitial	270432
B1	chr16	380674	381177	380521	381336	815	7	S288c	Recombination	373298	left	Interstitial	174679
B1	chr16	687317	850515	687048	853472	166424	329	YJM789	Recombination	88924.5	right	Interstitial	131033
B1	chr16	23906	24087	23868.5	24106	237.5	7	S288c	Recombination	16645.5	left	Interstitial	531909
B1	chr16	24524	24955	24387	24960.5	573.5	15	S288c	Recombination	17164	left	Interstitial	531054
B1	chr16	25297	25497	25283	25510.5	227.5	4	S288c	Recombination	18060	left	Interstitial	530504
B1	chr16	26114	125270	25840	125462	99622	729	S288c	Recombination	18617	left	Terminal	430553
B1	chr16	857345	942354	856896	942390	85495	587	YJM789	Recombination	5.5	right	Terminal	300880
B2	chr1	28167	63658	27927.5	63876	35948.5	269	YJM789	Recombination	27126.5	left	Interstitial	87647.5
B2	chr1	2542	18517	2539	18535	15996	85	YJM789	Recombination	1738	left	Interstitial	132988
B2	chr1	22528	24951	20551	25070.5	4519.5	9	YJM789	Recombination	19750	left	Terminal	126453
B2	chr2	353634	367601	352484	367688	15203	77	S288c	Recombination	345876	left	Interstitial	114220
B2	chr2	537174	741344	537046	741541	204496	1014	S288c	Recombination	70838	right	Interstitial	298780
B2	chr2	744063	744417	743392	744442	1049.5	7	S288c	Recombination	67937.5	right	Interstitial	505127
B2	chr2	8250	8393	8244	8940	696	10	YJM789	Recombination	1636	left	Interstitial	229325
B2	chr2	804112	804376	803906	804422	516	4	S288c	Recombination	7957.5	right	Interstitial	565640
B2	chr2	748042	801926	747610	801955	54345.5	151	S288c	Recombination	10424	right	Terminal	509344
B2	chr3	76973	78742	76585.5	78846.5	2261	13	YJM789	Recombination	75487.5	left	Interstitial	35596.5
B2	chr3	82554	82579	82499.5	82584	84.5	3	S288c	Recombination	81401.5	left	Interstitial	31859
B2	chr3	117992	118412	117734	118522	787.5	5	S288c	Recombination	116636	left	Interstitial	3291
B2	chr3	262830	266399	262458	267888	5429	23	YJM789	Recombination	47895.5	right	Interstitial	148016
B2	chr4	607474	609905	607394	610480	3087	9	S288c	Deletion	606490	left	Interstitial	157628
B2	chr4	623966	625250	623810	626926	3116.5	6	S288c	Deletion	622906	left	Interstitial	174044
B2	chr4	660498	677845	660454	677960	17506	101	YJM789	Recombination	659550	left	Interstitial	210688
B2	chr5	44403	46383	43738.5	46784	3045.5	16	S288c	Recombination	37265.5	left	Interstitial	105262
B2	chr5	82766	94351	82514	94389.5	11875.5	54	YJM789	Recombination	76041	left	Interstitial	57656
B2	chr5	94428	95918	94389.5	96013.5	1624	10	S288c	Recombination	87916.5	left	Interstitial	56032
B2	chr5	369931	390851	369688	391072	21384	111	YJM789	Recombination	178528	right	Interstitial	217642
B2	chr5	15412	15966	15320.5	16515.5	1195	7	S288c	Recombination	8847.5	left	Interstitial	135530
B2	chr7	94124	100110	93873	101532	7659.5	30	S288c	Recombination	93092	left	Interstitial	395446
B2	chr7	464945	464972	464656	465032	376	3	S288c	Recombination	463874	left	Interstitial	31947.5
B2	chr7	598680	604120	597395	604887	7492	7	YJM789	Recombination	478748	right	Interstitial	100416
B2	chr7	747273	754648	746430	755633	9202.5	12	S288c	Recombination	328002	right	Interstitial	249452
B2	chr7	940588	949072	940524	949334	8810.5	40	YJM789	Recombination	134301	right	Interstitial	443544
B2	chr8	32626	33167	32327.5	33619	1291.5	7	YJM789	Recombination	26822.5	left	Interstitial	72025.5
B2	chr8	93035	93056	93034	93059	25	3	S288c	Deletion	87529	left	Interstitial	12585.5
B2	chr8	107993	109025	107591	109523	1932	8	YJM789	Deletion	102086	left	Interstitial	1946.5
B2	chr8	525451	525457	525448	525464	16	3	S288c	Deletion	30640.5	right	Interstitial	419804
B2	chr8	24674	27733	23292.5	27860.5	4568	7	S288c	Recombination	17787.5	left	Terminal	77784
B2	chr9	368661	370388	368410	370608	2198.5	17	S288c	Recombination	68459.5	right	Interstitial	12723
B2	chr9	373728	390900	373396	392038	18643	70	YJM789	Recombination	47029.5	right	Interstitial	17708.5
B2	chr9	438765	439001	438372	439001	629	6	YJM789	Recombination	67	right	Interstitial	82685
B2	chr9	393359	431874	393320	434857	41537.5	337	YJM789	Recombination	4211	right	Terminal	37632.5
B2	chr10	170079	170649	169401	171003	1602	4	S288c	Recombination	161634	left	Interstitial	265363
B2	chr10	327501	331109	326962	331334	4372.5	22	S288c	Recombination	319194	left	Interstitial	105032
B2	chr10	541613	551614	541292	551792	10499	44	S288c	Recombination	193110	right	Interstitial	104926
B2	chr10	24461	164308	24461	164632	140170	944	YJM789	Recombination	16694	left	Terminal	271734
B2	chr11	499535	625303	498180	625583	127402	630	YJM789	Recombination	40321	right	Interstitial	57993
B2	chr11	625863	633794	625583	633912	8329.5	28	S288c	Recombination	31991.5	right	Interstitial	185396
B2	chr11	634031	636879	633912	636948	3035.5	12	YJM789	Recombination	28956	right	Interstitial	193725
B2	chr11	2796	15277	2758	15435.5	12677.5	99	S288c	Recombination	1951	left	Interstitial	424752
B2	chr11	15642	131539	15630	132022	116392	520	S288c	Recombination	14823	left	Terminal	308166
B2	chr11	637017	666468	636948	666468	29520	133	S288c	Recombination	0	right	Terminal	196760
B2	chr12	292312	451557	292177	455560	163384	403	S288c	Recombination	280092	left	Interstitial	141290
B2	chr12	460694	665751	460658	666073	205416	771	S288c	Recombination	398208	right	Interstitial	309770
B2	chr12	938596	976087	938366	976138	37771.5	180	S288c	Recombination	88143	right	Interstitial	787479
B2	chr12	21252	21693	21152.5	21761.5	609	4	S288c	Recombination	9067.5	left	Interstitial	129126
B2	chr12	1062165	1062194	1062041	1.06228e+06	239.5	4	S288c	Recombination	2000.5	right	Interstitial	911154
B2	chr12	981795	1059564	981776	1059576	77800	391	S288c	Recombination	4705	right	Terminal	830888
B2	chr13	338329	338590	338185	338720	535.5	3	S288c	Recombination	331841	left	Interstitial	70095
B2	chr13	342609	342743	342222	342842	620.5	5	S288c	Recombination	335878	left	Interstitial	74131.5
B2	chr13	544007	562900	543700	562918	19219	111	YJM789	Recombination	360622	right	Interstitial	275610
B2	chr13	562937	600288	562918	600321	37402.5	186	S288c	Recombination	323220	right	Interstitial	294828
B2	chr13	602564	637703	602513	638681	36168	185	S288c	Recombination	284860	right	Interstitial	334423
B2	chr13	793043	798063	792668	798076	5408.5	35	YJM789	Recombination	125464	right	Interstitial	524578
B2	chr13	9746	243473	9746	243625	233879	992	S288c	Recombination	3402	left	Terminal	24465
B2	chr14	62869	64205	62169	64411	2242	6	YJM789	Recombination	54741	left	Interstitial	564406
B2	chr14	599953	599990	599193	600001	808	3	S288c	Deletion	183277	right	Interstitial	28815.5
B2	chr14	641452	781374	641192	781374	140182	377	S288c	Recombination	1904	right	Terminal	12375.5
B2	chr15	389611	399084	389391	399369	9978	54	S288c	Recombination	388544	left	Interstitial	62748
B2	chr15	465313	473069	465270	473382	8113	50	YJM789	Recombination	464422	left	Interstitial	138626
B2	chr15	606021	614146	606000	614179	8179.5	54	YJM789	Recombination	469743	right	Interstitial	279356
B2	chr15	702245	703419	702102	703667	1565.5	15	YJM789	Recombination	380255	right	Interstitial	375458
B2	chr15	760543	770734	760066	774870	14803.5	41	S288c	Recombination	309052	right	Interstitial	433423
B2	chr15	944430	948120	943594	948394	4800	8	YJM789	Recombination	135528	right	Interstitial	616952
B2	chr16	128382	391587	128184	391900	263716	972	YJM789	Recombination	120960	left	Interstitial	164115
B2	chr16	19227	24955	18103.5	24960.5	6857	142	YJM789	Recombination	10880.5	left	Interstitial	531054
B2	chr16	25269	125270	25239	125462	100223	740	YJM789	Recombination	18016	left	Terminal	430553
B2	chr16	920999	930581	920982	930656	9675	96	S288c	Recombination	11739.5	right	Terminal	364966
B3	chr1	90330	103782	89537.5	103840	14303	108	YJM789	Recombination	88736.5	left	Interstitial	47683
B3	chr1	160234	160242	160206	163120	2913	3	S288c	Deletion	66291.5	right	Interstitial	8683
B3	chr1	206675	207330	205352	207330	1978	4	S288c	Deletion	22081	right	Interstitial	53828.5
B3	chr1	2542	3942	2539	3988	1449	12	S288c	Recombination	1738	left	Interstitial	147536
B3	chr1	18413	18457	18395	18505	110	3	S288c	Recombination	17594	left	Interstitial	133018
B3	chr2	336720	342383	336358	342553	6195.5	45	YJM789	Recombination	329750	left	Interstitial	98092.5
B3	chr2	342723	344668	342553	344803	2250	13	S288c	Recombination	335945	left	Interstitial	104288
B3	chr2	344938	741344	344803	741541	396738	2016	YJM789	Recombination	70838	right	Interstitial	106538
B3	chr2	744063	744417	743392	744442	1049.5	7	YJM789	Recombination	67937.5	right	Interstitial	505127
B3	chr2	6680	6704	6680	6772.5	92.5	5	S288c	Recombination	72	left	Interstitial	231492
B3	chr2	8280	8283	8266.5	8285.5	19	3	S288c	Deletion	1658.5	left	Interstitial	229980
B3	chr2	748042	801782	747610	801854	54244.5	150	YJM789	Recombination	10525	right	Terminal	509344
B3	chr3	120133	121210	119956	121696	1740	7	S288c	Recombination	118858	left	Interstitial	5513
B3	chr3	233941	238725	233423	238860	5437	22	YJM789	Recombination	76923	right	Interstitial	118980
B3	chr3	240607	293006	240061	293430	53369.5	179	YJM789	Recombination	22352.5	right	Interstitial	125618
B3	chr3	306731	307039	306721	307182	461	13	YJM789	Recombination	8601	right	Interstitial	192278
B3	chr3	308124	314585	307732	314585	6853.5	73	YJM789	Recombination	1198	right	Interstitial	193288
B3	chr3	294389	303884	294296	305238	10941.5	122	YJM789	Recombination	10545.5	right	Terminal	179853
B3	chr4	166100	171223	165743	171687	5944	14	YJM789	Recombination	164839	left	Interstitial	278079
B3	chr4	172151	180644	171687	181311	9624	56	S288c	Recombination	170783	left	Interstitial	268455
B3	chr4	406262	408894	406190	409290	3100.5	24	S288c	Recombination	405286	left	Interstitial	40475.5
B3	chr4	527743	538069	527636	538094	10458	9	S288c	Recombination	526732	left	Interstitial	77870.5
B3	chr4	598184	605994	597600	606473	8872.5	37	YJM789	Recombination	596696	left	Interstitial	147834
B3	chr4	656349	657366	655921	657579	1658	5	S288c	Recombination	655017	left	Interstitial	206155
B3	chr4	717377	725461	717018	725876	8858	45	S288c	Recombination	716114	left	Interstitial	267252
B3	chr4	814278	815632	814196	815676	1480.5	5	S288c	Recombination	708948	right	Interstitial	364430
B3	chr4	818102	967037	817862	967412	149550	457	S288c	Recombination	557213	right	Interstitial	368096
B3	chr4	969384	1152705	968925	1.15283e+06	183900	399	S288c	Recombination	371800	right	Interstitial	519159
B3	chr4	1155785	1157008	1155053	1.15714e+06	2086.5	11	S288c	Recombination	367486	right	Interstitial	705287
B3	chr4	1504290	1504301	1.5042e+06	1504482	285.5	3	S288c	Recombination	20143	right	Interstitial	1.05443e+06
B3	chr4	17352	18141	17352	18356	1004	9	YJM789	Recombination	16448	left	Interstitial	431410
B3	chr4	18651	162819	18637.5	163073	144436	944	YJM789	Recombination	17733.5	left	Terminal	286693
B3	chr5	68268	68547	68019	68595	576	3	S288c	Recombination	61546	left	Interstitial	83450.5
B3	chr5	407065	410947	405774	411958	6184	16	S288c	Recombination	157641	right	Interstitial	253728
B3	chr5	513154	514855	512909	514970	2061.5	12	YJM789	Recombination	54628.5	right	Interstitial	360864
B3	chr5	6965	7069	6943	7141	198	12	S288c	Deletion	470	left	Interstitial	144904
B3	chr5	561590	564343	561568	564349	2781.5	84	S288c	Recombination	5250	right	Interstitial	409522
B3	chr5	564461	565675	564446	565693	1247	41	S288c	Recombination	3906	right	Interstitial	412400
B3	chr5	567548	568408	567512	568416	904	33	S288c	Recombination	1183.5	right	Interstitial	415466
B3	chr5	526682	561510	526387	561517	35130	254	S288c	Recombination	8082	right	Terminal	374342
B3	chr7	41268	42563	38405.5	42883.5	4478	5	S288c	Recombination	37624.5	left	Interstitial	454096
B3	chr7	112754	115633	112502	115752	3250.5	17	S288c	Recombination	111721	left	Interstitial	381226
B3	chr8	35149	35378	34857	36091.5	1234.5	3	S288c	Recombination	29352	left	Interstitial	69553
B3	chr8	57977	58733	57941	58919.5	978.5	11	YJM789	Recombination	52436	left	Interstitial	46725
B3	chr8	93035	93056	93034	93059	25	3	S288c	Recombination	87529	left	Interstitial	12585.5
B3	chr8	194221	194377	194206	194432	226	4	S288c	Deletion	188701	left	Interstitial	88561.5
B3	chr8	252956	254330	245994	254490	8496	13	YJM789	Recombination	240490	left	Interstitial	140350
B3	chr8	441833	451458	441366	451947	10580.5	51	YJM789	Recombination	104158	right	Interstitial	335722
B3	chr8	554434	554454	554412	554554	142	3	S288c	Recombination	1551.5	right	Interstitial	448767
B3	chr8	556136	556225	556106	556272	165.5	6	S288c	Recombination	0	right	Interstitial	450462
B3	chr8	452955	528510	452939	540938	87999	252	S288c	Recombination	15167	right	Terminal	347294
B3	chr9	39258	195961	39181	195997	156816	778	YJM789	Recombination	31397	left	Interstitial	159690
B3	chr9	196033	198411	195997	198668	2670.5	25	S288c	Recombination	188213	left	Interstitial	157020
B3	chr9	198924	236044	198668	236334	37666.5	156	YJM789	Recombination	190884	left	Interstitial	119353
B3	chr9	300538	300559	299682	300607	925.5	3	S288c	Recombination	138461	right	Interstitial	55080
B3	chr9	24157	37822	24157	37904.5	13747.5	175	YJM789	Recombination	16373	left	Terminal	317782
B3	chr10	319781	351163	319384	351435	32051	199	S288c	Recombination	311617	left	Interstitial	84931
B3	chr10	587243	590069	587035	590091	3056	18	YJM789	Recombination	154811	right	Interstitial	150669
B3	chr10	24461	318987	24461	319384	294923	1782	YJM789	Recombination	16694	left	Terminal	116982
B3	chr10	599340	745627	598906	745627	146721	388	YJM789	Recombination	0	right	Terminal	162540
B3	chr11	107762	110832	107329	111291	3962	5	YJM789	Recombination	106522	left	Interstitial	328896
B3	chr11	152904	184809	152822	185393	32571.5	131	YJM789	Recombination	152014	left	Interstitial	254794
B3	chr11	606884	620200	606631	620320	13689	77	S288c	Recombination	45584	right	Interstitial	166444
B3	chr11	666420	666468	666416	666468	52	4	S288c	Recombination	0	right	Interstitial	226228
B3	chr12	97108	97171	96638.5	97300	661.5	6	S288c	Recombination	84553.5	left	Interstitial	53587.5
B3	chr12	460694	618108	460423	618194	157770	612	S288c	Recombination	446088	right	Interstitial	309536
B3	chr12	618279	619971	618194	620451	2257.5	5	YJM789	Recombination	443830	right	Interstitial	467306
B3	chr12	620931	665751	620451	666073	45622	154	S288c	Recombination	398208	right	Interstitial	469564
B3	chr12	938596	976087	938366	976138	37771.5	180	YJM789	Recombination	88143	right	Interstitial	787479
B3	chr12	981795	1059564	981776	1059576	77800	389	YJM789	Recombination	4705	right	Terminal	830888
B3	chr13	190128	196246	187002	199364	12362	53	YJM789	Deletion	180658	left	Interstitial	68726
B3	chr13	289183	372322	288870	375409	86538.5	400	S288c	Recombination	282526	left	Interstitial	20780.5
B3	chr13	378730	600288	378622	600321	221699	1140	S288c	Recombination	323220	right	Interstitial	110532
B3	chr13	602564	637703	602513	638681	36168	185	S288c	Recombination	284860	right	Interstitial	334423
B3	chr13	793043	798063	792668	798076	5408.5	35	S288c	Recombination	125464	right	Interstitial	524578
B3	chr14	190588	196166	190404	196246	5842.5	35	S288c	Recombination	182976	left	Interstitial	432570
B3	chr14	252203	254966	251550	254997	3447.5	9	S288c	Recombination	244122	left	Interstitial	373820
B3	chr14	376313	379436	375486	379568	4082	4	YJM789	Recombination	368058	left	Interstitial	249248
B3	chr14	470301	473370	468760	473509	4749	10	S288c	Recombination	309769	right	Interstitial	155308
B3	chr14	508321	514279	507999	514574	6575.5	35	YJM789	Recombination	268704	right	Interstitial	114242
B3	chr14	522405	522606	522218	523851	1633.5	10	S288c	Recombination	259427	right	Interstitial	104966
B3	chr14	569990	570167	569982	571214	1231.5	8	S288c	Recombination	212064	right	Interstitial	57602.5
B3	chr14	614395	620041	613927	620205	6278	17	S288c	Recombination	163073	right	Interstitial	8611.5
B3	chr14	704548	704562	704496	704570	73.5	3	S288c	Recombination	78708.5	right	Interstitial	75679.5
B3	chr15	29592	182386	27455.5	183590	156134	1011	S288c	Recombination	26608.5	left	Interstitial	143054
B3	chr15	334926	338412	333528	339198	5670	8	S288c	Recombination	332682	left	Interstitial	6885.5
B3	chr15	345678	349365	345100	350180	5079.5	35	YJM789	Recombination	344254	left	Interstitial	18457.5
B3	chr15	1073009	1073030	1072288	1.07336e+06	1074.5	4	S288c	Deletion	10559.5	right	Interstitial	745645
B3	chr16	97603	97663	97427.5	97667.5	240	3	S288c	Recombination	90204.5	left	Interstitial	458348
B3	chr16	252117	253090	250768	254032	3264	6	YJM789	Recombination	243545	left	Interstitial	301983
B3	chr16	581566	581608	581532	581626	93	5	S288c	Recombination	360770	right	Interstitial	25517.5
B3	chr16	15762	16608	15762	16727.5	965.5	3	S288c	Deletion	8539	left	Interstitial	539288
B3	chr16	19227	19253	18103.5	19260.5	1157	5	S288c	Recombination	10880.5	left	Interstitial	536754
B5	chr1	22696	23813	22612	24289.5	1677.5	4	S288c	Deletion	21811	left	Interstitial	127234
B5	chr1	28167	127572	27927.5	127726	99799	703	S288c	Recombination	27126.5	left	Interstitial	23797
B5	chr1	160234	160242	160206	163120	2913	3	S288c	Recombination	66291.5	right	Interstitial	8683
B5	chr1	203588	203590	203270	203697	426.5	3	S288c	Deletion	25714	right	Interstitial	51747
B5	chr1	2542	11743	2539	12578	10039	68	S288c	Recombination	1738	left	Interstitial	138946
B5	chr1	18413	18457	18395	18505	110	3	S288c	Recombination	17594	left	Interstitial	133018
B5	chr2	188701	188743	188287	188976	689	3	YJM789	Recombination	181679	left	Interstitial	49289
B5	chr2	537821	538121	537498	538520	1022.5	7	S288c	Recombination	273859	right	Interstitial	299232
B5	chr2	635577	637399	634768	639235	4466.5	3	S288c	Recombination	173144	right	Interstitial	396504
B5	chr3	292718	292732	292676	292776	101	3	S288c	Recombination	23006.5	right	Interstitial	178232
B5	chr3	4489	9219	4430	9242	4812	3	S288c	Recombination	3332	left	Interstitial	105201
B5	chr3	304198	304299	304041	305418	1377.5	3	S288c	Recombination	10364.5	right	Interstitial	189598
B5	chr3	11578	55139	11352	55427.5	44075.5	66	S288c	Recombination	10254	left	Terminal	59015.5
B5	chr4	53011	57851	52783.5	58065	5281.5	23	YJM789	Recombination	51879.5	left	Interstitial	391701
B5	chr4	818791	821641	818446	821918	3471	12	YJM789	Recombination	702708	right	Interstitial	368680
B5	chr4	1065086	1089460	1062548	1.10072e+06	38173.5	15	YJM789	Recombination	423904	right	Interstitial	612782
B5	chr4	18651	18671	18637.5	18673	35.5	4	S288c	Deletion	17733.5	left	Interstitial	431093
B5	chr5	53463	56315	52955.5	56545	3589.5	14	S288c	Recombination	46482.5	left	Interstitial	95500.5
B5	chr5	449685	492440	446608	495512	48904	184	YJM789	Deletion	74087	right	Interstitial	294562
B5	chr5	526682	527771	526387	528604	2217	7	YJM789	Recombination	40995	right	Interstitial	374342
B5	chr6	34508	35514	34197	35550	1353	19	YJM789	Recombination	28667	left	Interstitial	113018
B5	chr6	92092	94156	91976.5	94316.5	2340	22	S288c	Recombination	86446.5	left	Interstitial	54252
B5	chr6	101826	104698	101545	105034	3489	25	S288c	Recombination	96015	left	Interstitial	43534.5
B5	chr6	25898	29907	16126	30047	13921	27	S288c	Deletion	10596	left	Terminal	118522
B5	chr7	145098	149109	145011	152680	7669.5	28	YJM789	Deletion	144230	left	Interstitial	344298
B5	chr7	496982	497029	496965	497038	72.5	7	S288c	Recombination	496184	left	Interstitial	0
B5	chr7	612759	616421	611716	618024	6307.5	4	YJM789	Recombination	465611	right	Interstitial	114738
B5	chr8	93655	93665	93478.5	93744.5	266	3	S288c	Recombination	87973.5	left	Interstitial	11900
B5	chr8	179402	183744	179382	183794	4413	21	S288c	Recombination	173876	left	Interstitial	73737
B5	chr8	278268	345359	272662	345837	73175.5	87	YJM789	Recombination	210268	right	Interstitial	167017
B5	chr8	346315	352207	345837	352851	7014	41	S288c	Recombination	203254	right	Interstitial	240192
B5	chr8	353495	525457	352851	525464	172614	713	YJM789	Recombination	30640.5	right	Interstitial	247206
B5	chr8	528226	528367	528161	528432	270.5	5	YJM789	Recombination	27673.5	right	Interstitial	422516
B5	chr8	21911	30051	21430.5	30303.5	8873	26	YJM789	Recombination	15925.5	left	Terminal	75341
B5	chr9	32569	33870	32526	33939.5	1413.5	41	YJM789	Deletion	24742	left	Interstitial	321748
B5	chr9	37634	37822	37160.5	37882	721.5	5	S288c	Recombination	29376.5	left	Interstitial	317805
B5	chr9	39258	43318	39181	43405.5	4224.5	27	S288c	Recombination	31397	left	Interstitial	312282
B5	chr9	24157	29700	24157	30307.5	6150.5	87	S288c	Recombination	16373	left	Terminal	325380
B5	chr10	310843	318987	310750	319384	8634.5	45	YJM789	Recombination	302982	left	Interstitial	116982
B5	chr10	319781	330287	319384	330378	10994.5	69	S288c	Recombination	311617	left	Interstitial	105988
B5	chr10	330470	361340	330378	361412	31034	184	YJM789	Recombination	322612	left	Interstitial	74953.5
B5	chr10	361485	363087	361412	365160	3747.5	6	S288c	Recombination	353646	left	Interstitial	71206
B5	chr10	381644	399972	374464	400109	25645	76	S288c	Recombination	344793	right	Interstitial	36257
B5	chr10	400303	403967	400288	404196	3909	19	S288c	Recombination	340706	right	Interstitial	32169.5
B5	chr10	460988	461695	460894	462092	1198	4	YJM789	Recombination	282810	right	Interstitial	24528.5
B5	chr10	605034	606584	603752	607009	3257.5	6	S288c	Recombination	137893	right	Interstitial	167386
B5	chr10	609577	622386	608714	622405	13691.5	60	S288c	Recombination	122497	right	Interstitial	172348
B5	chr10	649035	653283	648748	653500	4752	9	S288c	Recombination	91402	right	Interstitial	212382
B5	chr10	24461	310656	24461	310750	286288	1737	S288c	Recombination	16694	left	Terminal	125616
B5	chr11	201803	204194	201590	204838	3248	20	YJM789	Recombination	200782	left	Interstitial	235350
B5	chr11	211000	221321	210900	221372	10472	71	S288c	Recombination	210092	left	Interstitial	218816
B5	chr11	330549	343522	330252	343647	13395	89	YJM789	Recombination	322257	right	Interstitial	96540.5
B5	chr11	361015	362322	360978	362479	1501.5	25	YJM789	Recombination	303425	right	Interstitial	77708.5
B5	chr11	486704	571596	485589	571674	86085	423	YJM789	Recombination	94230	right	Interstitial	45401.5
B5	chr11	571752	666468	571674	666468	94794	395	S288c	Recombination	0	right	Terminal	131486
B5	chr13	142395	162681	142188	162739	20550.5	103	S288c	Recombination	135844	left	Interstitial	105351
B5	chr13	323942	325975	323690	326089	2398.5	20	YJM789	Recombination	317346	left	Interstitial	55600.5
B5	chr13	356090	372322	355926	375409	19482.5	88	S288c	Recombination	349582	left	Interstitial	87836.5
B5	chr13	378730	600288	378622	600321	221699	1140	S288c	Recombination	323220	right	Interstitial	110532
B5	chr13	602564	637703	602513	638681	36168	181	S288c	Recombination	284860	right	Interstitial	334423
B5	chr13	793043	798063	792668	798076	5408.5	35	S288c	Recombination	125464	right	Interstitial	524578
B5	chr14	20282	24680	20201	25517.5	5316.5	23	S288c	Recombination	12773	left	Interstitial	603299
B5	chr15	24643	203344	24564.5	203365	178800	1074	S288c	Recombination	23717.5	left	Interstitial	123278
B5	chr15	207397	207452	207364	207727	362.5	3	S288c	Recombination	206518	left	Interstitial	118916
B5	chr15	380023	381556	380000	381564	1563	20	YJM789	Recombination	379154	left	Interstitial	53357.5
B5	chr15	622044	622053	622041	622056	15.5	5	S288c	Recombination	461866	right	Interstitial	295398
B5	chr15	690955	692352	690716	692583	1867	11	S288c	Recombination	391339	right	Interstitial	364073
B5	chr15	718180	721322	717728	721492	3763	13	S288c	Recombination	362430	right	Interstitial	391086
B5	chr15	934022	935504	933971	936581	2610	9	YJM789	Recombination	147341	right	Interstitial	607328
B5	chr15	12077	22522	12077	23449	11372	117	S288c	Recombination	11230	left	Terminal	303194
B5	chr16	62472	64405	62430	64453.5	2023.5	6	S288c	Recombination	55207	left	Interstitial	491562
B5	chr16	19655	19659	19647	19824.5	177.5	3	S288c	Deletion	12424	left	Interstitial	536190
B7	chr1	28167	77884	27927.5	78035.5	50108	362	YJM789	Recombination	27126.5	left	Interstitial	73488
B7	chr1	78187	88645	78035.5	88695	10659.5	73	S288c	Recombination	77234.5	left	Interstitial	62828.5
B7	chr1	173222	176015	172306	176092	3786.5	11	S288c	Recombination	53319	right	Interstitial	20782
B7	chr1	203588	203590	203270	203697	426.5	3	S288c	Recombination	25714	right	Interstitial	51747
B7	chr1	2542	18517	2539	18535	15996	86	YJM789	Recombination	1738	left	Interstitial	132988
B7	chr1	22528	24951	20551	25070.5	4519.5	9	YJM789	Recombination	19750	left	Terminal	126453
B7	chr2	232618	234856	232228	234984	2757	8	S288c	Recombination	225620	left	Interstitial	3280.5
B7	chr2	363190	565750	363167	565903	202736	1165	YJM789	Recombination	246476	right	Interstitial	124902
B7	chr2	566056	566160	565903	566314	411.5	3	S288c	Recombination	246064	right	Interstitial	327638
B7	chr2	566469	641467	566314	641654	75340	490	YJM789	Recombination	170724	right	Interstitial	328050
B7	chr2	641842	648554	641654	648706	7051.5	41	S288c	Recombination	163673	right	Interstitial	403390
B7	chr2	648858	741344	648706	741541	92835	259	YJM789	Recombination	70838	right	Interstitial	410441
B7	chr2	744063	744417	743392	744442	1049.5	7	YJM789	Recombination	67937.5	right	Interstitial	505127
B7	chr2	6680	6704	6680	6772.5	92.5	5	S288c	Deletion	72	left	Interstitial	231492
B7	chr2	748042	801926	747610	802135	54525.5	151	YJM789	Recombination	10244	right	Terminal	509344
B7	chr3	152546	168408	152096	170143	18047	19	YJM789	Recombination	145640	right	Interstitial	37653
B7	chr3	235472	240608	235202	240765	5563	23	YJM789	Recombination	75018	right	Interstitial	120759
B7	chr3	242239	243453	242234	244387	2152.5	11	YJM789	Recombination	71396	right	Interstitial	127792
B7	chr3	303851	303884	303836	304041	205	4	S288c	Deletion	11742	right	Interstitial	189393
B7	chr3	314439	314585	314402	314585	183.5	9	S288c	Recombination	1198	right	Interstitial	199958
B7	chr3	11578	105854	11352	106081	94729	224	S288c	Recombination	10254	left	Terminal	8362
B7	chr4	262660	263044	262244	263288	1044	5	S288c	Recombination	261340	left	Interstitial	186478
B7	chr4	275448	279796	275368	279994	4625	20	YJM789	Recombination	274464	left	Interstitial	169772
B7	chr4	527743	538054	527636	538056	10419	6	S288c	Recombination	526732	left	Interstitial	77870.5
B7	chr4	706032	709938	704968	710019	5050.5	22	YJM789	Recombination	704064	left	Interstitial	255202
B7	chr4	713074	778992	713042	779076	66034	245	S288c	Recombination	712138	left	Interstitial	263276
B7	chr4	779966	967037	779711	967412	187701	604	S288c	Recombination	557213	right	Interstitial	329945
B7	chr4	969384	1089460	968925	1116041	147116	322	S288c	Recombination	408584	right	Interstitial	519159
B7	chr4	1142622	1152705	1116041	1.15283e+06	36784.5	77	YJM789	Recombination	371800	right	Interstitial	666275
B7	chr4	1155785	1157008	1155053	1.15714e+06	2086.5	11	YJM789	Recombination	367486	right	Interstitial	705287
B7	chr5	106822	108381	106714	108566	1851	8	YJM789	Recombination	100242	left	Interstitial	43480
B7	chr5	207241	207285	207232	207374	143	3	S288c	Deletion	200758	left	Interstitial	55186
B7	chr5	435309	443177	435242	443234	7992	66	YJM789	Recombination	126366	right	Interstitial	283196
B7	chr5	453556	461447	453254	461954	8701	59	YJM789	Recombination	107644	right	Interstitial	301208
B7	chr5	476809	516437	474034	517012	42978	209	S288c	Recombination	52587	right	Interstitial	321988
B7	chr5	561590	564343	561568	564349	2781.5	84	S288c	Recombination	5250	right	Interstitial	409522
B7	chr5	564461	565675	564446	565693	1247	41	S288c	Recombination	3906	right	Interstitial	412400
B7	chr5	567548	568408	567512	568416	904	33	S288c	Recombination	1183.5	right	Interstitial	415466
B7	chr5	526682	561510	526387	561517	35130	254	S288c	Recombination	8082	right	Terminal	374342
B7	chr6	30187	88000	30047	88254	58207	347	S288c	Recombination	24517	left	Interstitial	60314.5
B7	chr6	6065	6272	6065	6311.5	246.5	9	S288c	Recombination	535	left	Interstitial	142257
B7	chr7	20931	21025	20926	21030	104	8	S288c	Deletion	20145	left	Interstitial	475949
B7	chr7	111582	111607	111161	111608	447	4	S288c	Deletion	110380	left	Interstitial	385371
B7	chr7	626608	645493	626013	645726	19712.5	47	YJM789	Recombination	437910	right	Interstitial	129034
B7	chr7	734668	742148	732636	743440	10803.5	11	YJM789	Recombination	340196	right	Interstitial	235657
B7	chr7	879079	902040	878974	902164	23189.5	149	YJM789	Recombination	181472	right	Interstitial	381995
B7	chr7	927	954	795	966	171	5	S288c	Recombination	14	left	Interstitial	496013
B7	chr7	1145	1193	1112.5	1307.5	195	3	S288c	Recombination	331.5	left	Interstitial	495672
B7	chr7	1068344	1068422	1068326	1068422	96	4	S288c	Deletion	15213	right	Interstitial	571347
B7	chr8	554135	554298	554086	554330	243.5	11	S288c	Recombination	1775	right	Interstitial	448442
B7	chr8	556136	556197	556106	556258	151.5	4	S288c	Recombination	0	right	Interstitial	450462
B7	chr8	556598	556662	556586	556662	75.5	3	S288c	Recombination	0	right	Interstitial	450942
B7	chr9	33449	33503	33442	33512.5	70.5	4	S288c	Recombination	25658	left	Interstitial	322174
B7	chr9	360677	365934	360545	366544	5999.5	28	YJM789	Recombination	72523.5	right	Interstitial	4858
B7	chr9	27118	27132	27093	27175.5	82.5	3	S288c	Deletion	19309	left	Interstitial	328512
B7	chr10	354679	354692	354603	355070	467	3	S288c	Recombination	346836	left	Interstitial	81296
B7	chr10	507091	513941	506758	514839	8081.5	15	S288c	Recombination	230063	right	Interstitial	70391.5
B7	chr10	745529	745627	736328	745627	9298.5	8	S288c	Deletion	0	right	Interstitial	299962
B7	chr11	257708	263025	253229	263449	10220	27	S288c	Recombination	252422	left	Interstitial	176738
B7	chr11	358428	362322	358310	362479	4169.5	42	S288c	Recombination	303425	right	Interstitial	77708.5
B7	chr11	367626	368278	367580	368402	822	16	S288c	Recombination	297502	right	Interstitial	71786
B7	chr11	371456	387902	370572	388320	17747	85	S288c	Recombination	277584	right	Interstitial	51868
B7	chr11	2796	15277	2758	15435.5	12677.5	99	YJM789	Recombination	1951	left	Interstitial	424752
B7	chr11	15642	19032	15630	19487	3857	7	YJM789	Recombination	14823	left	Interstitial	420700
B7	chr11	495987	666468	495759	666468	170709	804	YJM789	Recombination	0	right	Terminal	55571.5
B7	chr12	234144	242983	231751	243204	11453.5	58	S288c	Recombination	219666	left	Interstitial	80863.5
B7	chr12	415537	434603	414830	438816	23986.5	15	YJM789	Recombination	402745	left	Interstitial	263942
B7	chr12	460694	665751	460423	666073	205650	770	S288c	Recombination	398208	right	Interstitial	309536
B7	chr12	938596	976087	938366	976138	37771.5	180	YJM789	Recombination	88143	right	Interstitial	787479
B7	chr12	1059711	1059731	1.05965e+06	1059753	98.5	3	S288c	Recombination	4528	right	Interstitial	908767
B7	chr12	981795	1059564	981776	1059576	77800	391	YJM789	Recombination	4705	right	Terminal	830888
B7	chr13	9746	47637	9746	48225.5	38479.5	118	S288c	Recombination	3402	left	Terminal	219864
B7	chr14	569990	570167	569982	571348	1365.5	8	S288c	Deletion	211930	right	Interstitial	57468.5
B7	chr14	573898	574027	573288	574030	742	6	S288c	Recombination	209248	right	Interstitial	54786.5
B7	chr14	698660	702456	698288	702588	4299	26	YJM789	Recombination	80690.5	right	Interstitial	69472
B7	chr14	704548	704562	704496	704570	73.5	3	S288c	Deletion	78708.5	right	Interstitial	75679.5
B7	chr15	43623	43626	43611	43627	16	3	S288c	Recombination	42764	left	Interstitial	283016
B7	chr15	115122	115148	115119	115156	37	3	S288c	Recombination	114272	left	Interstitial	211487
B7	chr15	385035	387059	385020	387492	2473	52	S288c	Recombination	384172	left	Interstitial	58376.5
B7	chr15	438026	514953	437675	514954	77278.5	509	S288c	Recombination	436828	left	Interstitial	111032
B7	chr15	515138	551019	515128	552956	37827.5	224	S288c	Recombination	514282	left	Interstitial	188486
B7	chr15	554893	559546	552956	571814	18857.5	5	YJM789	Recombination	512108	right	Interstitial	226313
B7	chr15	584081	621321	571814	621365	49551.5	253	S288c	Recombination	462557	right	Interstitial	245170
B7	chr15	622044	623442	622041	623445	1404	50	S288c	Recombination	460477	right	Interstitial	295398
B7	chr15	624491	692352	624422	692583	68160.5	217	S288c	Recombination	391339	right	Interstitial	297780
B7	chr15	697375	893238	696994	893416	196422	694	S288c	Recombination	190506	right	Interstitial	370352
B7	chr15	895667	931681	895412	931856	36444	147	S288c	Recombination	152066	right	Interstitial	568770
B7	chr15	932032	970186	931856	970198	38341.5	98	YJM789	Recombination	113724	right	Interstitial	605214
B7	chr15	976495	1073752	973365	1074654	101289	126	YJM789	Recombination	9268	right	Terminal	646722
B7	chr16	128382	152472	128184	155355	27171.5	78	YJM789	Recombination	120960	left	Interstitial	400660
B7	chr16	323715	323982	323592	324000	408	4	S288c	Recombination	316369	left	Interstitial	232015
B7	chr16	487838	493529	487580	493758	6177.5	16	YJM789	Recombination	448638	right	Interstitial	62257.5
B7	chr16	581566	581608	581532	581626	93	5	S288c	Recombination	360770	right	Interstitial	25517.5
B7	chr16	822297	850515	819420	853472	34051	121	S288c	Recombination	88924.5	right	Interstitial	263406
B7	chr16	15762	16608	15762	16727.5	965.5	3	S288c	Recombination	8539	left	Interstitial	539288
B7	chr16	19227	19326	18103.5	19332	1228.5	9	S288c	Recombination	10880.5	left	Interstitial	536683
B7	chr16	19639	19659	19629.5	19824.5	195	4	S288c	Deletion	12406.5	left	Interstitial	536190
B7	chr16	857345	942354	856896	942354	85458.5	587	S288c	Recombination	42	right	Terminal	300880
B8	chr1	27385	27402	27339	27403.5	64.5	4	S288c	Recombination	26538	left	Interstitial	124120
B8	chr1	28167	128052	27927.5	128238	100310	706	YJM789	Recombination	27126.5	left	Interstitial	23286
B8	chr1	135325	136160	134230	138672	4442.5	6	YJM789	Recombination	90739	right	Interstitial	12851.5
B8	chr1	147414	148260	146976	148573	1596.5	10	YJM789	Recombination	80838	right	Interstitial	2950.5
B8	chr1	2542	18517	2539	18535	15996	84	YJM789	Deletion	1738	left	Interstitial	132988
B8	chr1	22528	24951	20551	25070.5	4519.5	9	YJM789	Recombination	19750	left	Terminal	126453
B8	chr2	179872	184343	179641	184638	4996.5	29	S288c	Recombination	173033	left	Interstitial	53627.5
B8	chr2	184932	187873	184638	188287	3649.5	17	YJM789	Recombination	178030	left	Interstitial	49978
B8	chr2	292716	392785	291668	393366	101698	472	YJM789	Recombination	285060	left	Interstitial	53402.5
B8	chr2	393947	400827	393366	401208	7841.5	31	S288c	Recombination	386758	left	Interstitial	155101
B8	chr2	401588	495994	401208	496107	94899.5	484	YJM789	Recombination	316272	right	Interstitial	162942
B8	chr2	496220	497022	496107	497685	1578	3	S288c	Recombination	314694	right	Interstitial	257842
B8	chr2	498348	741344	497685	741541	243856	1238	YJM789	Recombination	70838	right	Interstitial	259420
B8	chr2	744063	744417	743392	744442	1049.5	7	YJM789	Recombination	67937.5	right	Interstitial	505127
B8	chr2	6680	6841	6680	7501	821	6	YJM789	Recombination	72	left	Interstitial	230764
B8	chr2	8250	176261	8244	176942	168698	798	YJM789	Recombination	1636	left	Terminal	61323.5
B8	chr2	748042	801699	747610	802022	54412	149	YJM789	Recombination	10357.5	right	Terminal	509344
B8	chr3	124050	125001	123979	125902	1922.5	5	YJM789	Recombination	122881	left	Interstitial	9536
B8	chr3	261331	272738	260766	273043	12277.5	29	YJM789	Recombination	42740	right	Interstitial	146322
B8	chr3	306908	306928	306905	306948	42.5	4	S288c	Recombination	8835.5	right	Interstitial	192462
B8	chr4	351097	354974	351062	355554	4491	20	S288c	Recombination	350158	left	Interstitial	94212.5
B8	chr4	356133	356945	355554	357622	2068.5	3	YJM789	Recombination	354650	left	Interstitial	92144
B8	chr4	373089	374879	372972	374891	1919	7	YJM789	Recombination	372068	left	Interstitial	74875
B8	chr4	491790	526657	488756	526663	37906.5	124	S288c	Recombination	487852	left	Interstitial	38990.5
B8	chr4	526783	653336	526773	653711	126938	495	S288c	Recombination	525869	left	Interstitial	77007
B8	chr4	654086	778992	653711	779076	125366	678	YJM789	Recombination	652807	left	Interstitial	203945
B8	chr4	779966	967037	779711	967412	187701	604	YJM789	Recombination	557213	right	Interstitial	329945
B8	chr4	969384	1152705	968925	1.15283e+06	183900	399	YJM789	Recombination	371800	right	Interstitial	519159
B8	chr4	1155785	1157008	1155053	1.15714e+06	2086.5	11	YJM789	Recombination	367486	right	Interstitial	705287
B8	chr5	214752	217319	214370	217786	3416.5	12	YJM789	Recombination	207896	left	Interstitial	62324
B8	chr5	396464	402575	396239	402648	6409.5	34	S288c	Recombination	166950	right	Interstitial	244194
B8	chr5	415310	417297	414296	417404	3108.5	6	S288c	Recombination	152195	right	Interstitial	262250
B8	chr5	419085	422511	418938	422562	3623.5	14	S288c	Recombination	147037	right	Interstitial	266893
B8	chr5	515785	516437	515436	517012	1576.5	6	S288c	Recombination	52587	right	Interstitial	363390
B8	chr5	9859	10202	9740.5	10411.5	671	4	S288c	Recombination	3267.5	left	Interstitial	141634
B8	chr5	552374	561510	552102	561517	9415	125	S288c	Recombination	8082	right	Interstitial	400056
B8	chr5	561590	564343	561568	564349	2781.5	84	S288c	Recombination	5250	right	Interstitial	409522
B8	chr5	564461	565675	564446	565693	1247	41	S288c	Deletion	3906	right	Interstitial	412400
B8	chr5	567548	568408	567512	568416	904	33	S288c	Recombination	1183.5	right	Interstitial	415466
B8	chr5	526682	550011	526387	550094	23707	109	S288c	Recombination	19505	right	Terminal	374342
B8	chr6	99734	100526	99432.5	100646	1213.5	9	S288c	Recombination	93902.5	left	Interstitial	47922.5
B8	chr6	221528	226810	220304	226812	6509	14	YJM789	Recombination	42918.5	right	Interstitial	71735
B8	chr6	253673	266889	252196	266889	14693.5	127	S288c	Recombination	2842	right	Interstitial	103627
B8	chr7	111921	112033	111865	112096	230.5	5	YJM789	Recombination	111084	left	Interstitial	384884
B8	chr7	596099	630680	595720	632500	36781	46	YJM789	Recombination	451134	right	Interstitial	98740.5
B8	chr7	640432	641721	637536	641882	4345.5	3	YJM789	Recombination	441754	right	Interstitial	140557
B8	chr7	643280	647389	643216	647794	4578	12	YJM789	Recombination	435842	right	Interstitial	146236
B8	chr7	794286	794535	794164	794570	406.5	4	S288c	Recombination	289065	right	Interstitial	297184
B8	chr7	1145	1193	1112.5	1307.5	195	3	S288c	Recombination	331.5	left	Interstitial	495672
B8	chr7	3333	3834	3319	3925.5	606.5	7	S288c	Recombination	2538	left	Interstitial	493054
B8	chr7	984084	1079127	984058	1079127	95068.5	481	YJM789	Recombination	4508	right	Terminal	487080
B8	chr8	93026	93056	93020	93059	39	5	S288c	Deletion	87515	left	Interstitial	12585.5
B8	chr8	12662	34565	12639	34857	22218	103	YJM789	Recombination	7134	left	Terminal	70787.5
B8	chr9	38053	38447	37937.5	38457	519.5	9	S288c	Recombination	30153.5	left	Interstitial	317230
B8	chr9	38988	39104	38810	39181	371	3	S288c	Recombination	31026	left	Interstitial	316506
B8	chr10	361340	361646	360806	361981	1174.5	3	S288c	Recombination	353040	left	Interstitial	74385
B8	chr10	381644	399972	374464	400109	25645	76	S288c	Recombination	344793	right	Interstitial	36257
B8	chr10	400303	415231	400288	415366	15078.5	61	S288c	Recombination	329536	right	Interstitial	21000
B8	chr10	524596	533424	524576	533882	9306	50	S288c	Recombination	211020	right	Interstitial	88210.5
B8	chr10	553098	710937	552892	713004	160112	571	S288c	Recombination	31898	right	Interstitial	116526
B8	chr10	24461	260440	24461	260534	236072	1426	YJM789	Recombination	16694	left	Terminal	175832
B8	chr10	716647	727128	715878	736328	20451	20	S288c	Recombination	8573.5	right	Terminal	279512
B8	chr11	553992	563845	553865	564134	10269.5	60	YJM789	Recombination	101770	right	Interstitial	113678
B8	chr12	60657	61657	60542	61676.5	1134.5	7	YJM789	Recombination	48457	left	Interstitial	89211
B8	chr12	938596	976087	938366	976138	37771.5	180	S288c	Recombination	88143	right	Interstitial	787479
B8	chr12	1061902	1062194	1061863	1062194	331	6	S288c	Recombination	2087	right	Interstitial	910976
B8	chr12	28676	31899	28512.5	32380	3867.5	23	YJM789	Recombination	16427.5	left	Terminal	118508
B8	chr12	981795	1059473	981776	1.05952e+06	77742.5	390	S288c	Recombination	4762.5	right	Terminal	830888
B8	chr13	34473	41051	34186	41333	7147	29	YJM789	Recombination	27842	left	Interstitial	226757
B8	chr13	340779	344475	340730	344606	3876	27	S288c	Recombination	334386	left	Interstitial	72639.5
B8	chr13	344736	372322	344606	375409	30803.5	148	YJM789	Recombination	338262	left	Interstitial	76515.5
B8	chr13	378730	600288	378622	600321	221699	1140	YJM789	Recombination	323220	right	Interstitial	110532
B8	chr13	602564	606945	602513	608004	5491	32	YJM789	Recombination	315537	right	Interstitial	334423
B8	chr13	609759	637703	609429	638681	29252	150	YJM789	Recombination	284860	right	Interstitial	341339
B8	chr13	793043	798063	792668	798076	5408.5	35	YJM789	Recombination	125464	right	Interstitial	524578
B8	chr14	497921	503888	497645	504359	6714	48	YJM789	Recombination	278919	right	Interstitial	124458
B8	chr14	776956	781374	774605	781374	6769	9	YJM789	Deletion	1904	right	Interstitial	145788
B8	chr14	15919	52659	12650.5	56344	43693.5	212	S288c	Recombination	5222.5	left	Terminal	572472
B8	chr15	466340	514953	466248	514954	48705	328	S288c	Recombination	465402	left	Interstitial	139606
B8	chr15	515138	621321	515128	621365	106236	483	S288c	Recombination	462557	right	Interstitial	188486
B8	chr15	622044	623442	622041	623445	1404	50	S288c	Recombination	460477	right	Interstitial	295398
B8	chr15	624491	692352	624422	692583	68160.5	217	S288c	Recombination	391339	right	Interstitial	297780
B8	chr15	697375	893238	696994	893416	196422	694	S288c	Recombination	190506	right	Interstitial	370352
B8	chr15	895667	970186	895412	970198	74785.5	246	S288c	Recombination	113724	right	Interstitial	568770
B8	chr15	18026	18115	17990.5	18182.5	192	6	YJM789	Recombination	17143.5	left	Interstitial	308460
B8	chr15	1075581	1075738	1.07557e+06	1075738	169.5	5	S288c	Recombination	8184	right	Interstitial	748926
B8	chr15	976495	1071523	973365	1071545	98180	120	S288c	Recombination	12377	right	Terminal	646722
B8	chr16	128382	531193	128184	531575	403392	1431	YJM789	Recombination	120960	left	Interstitial	24440
B8	chr16	16847	23831	16847	23868.5	7021.5	122	YJM789	Recombination	9624	left	Interstitial	532146
B8	chr16	26200	125270	25848.5	125462	99613.5	728	YJM789	Recombination	18625.5	left	Terminal	430553
B9	chr1	198664	198677	198656	198692	36	4	S288c	Recombination	30719	right	Interstitial	47132.5
B9	chr1	206675	207330	205352	207330	1978	4	S288c	Recombination	22081	right	Interstitial	53828.5
B9	chr2	240542	242746	240295	243091	2796	13	YJM789	Recombination	233687	left	Interstitial	2030
B9	chr2	641071	643915	639235	643923	4688	19	S288c	Recombination	168456	right	Interstitial	400970
B9	chr2	6680	6704	6680	6841	161	5	S288c	Recombination	72	left	Interstitial	231424
B9	chr2	8250	8288	8244	8297	53	6	S288c	Deletion	1636	left	Interstitial	229968
B9	chr3	83134	84048	82861.5	87427.5	4566	7	YJM789	Deletion	81763.5	left	Interstitial	27015.5
B9	chr3	94465	109320	93285.5	109458	16172.5	53	S288c	Recombination	92187.5	left	Interstitial	4985
B9	chr3	184874	186028	184384	186132	1749	3	S288c	Recombination	129650	right	Interstitial	69940.5
B9	chr3	314472	314585	314464	314585	121	6	S288c	Deletion	1198	right	Interstitial	200021
B9	chr4	88301	90638	88162.5	90806.5	2644	16	YJM789	Recombination	87258.5	left	Interstitial	358960
B9	chr4	92890	95525	92627	95665	3038	13	S288c	Recombination	91723	left	Interstitial	354101
B9	chr4	371249	371461	371226	371658	431	3	YJM789	Recombination	370322	left	Interstitial	78108.5
B9	chr4	526783	526810	526773	526824	50.5	3	S288c	Recombination	525869	left	Interstitial	77007
B9	chr4	559935	561304	559586	561615	2029.5	7	S288c	Recombination	558682	left	Interstitial	109820
B9	chr4	570106	778992	569488	779076	209588	1013	YJM789	Recombination	568584	left	Interstitial	119722
B9	chr4	779966	967037	779711	967412	187701	604	YJM789	Recombination	557213	right	Interstitial	329945
B9	chr4	969384	1152705	968925	1.15283e+06	183900	399	YJM789	Recombination	371800	right	Interstitial	519159
B9	chr4	1155785	1157008	1155053	1.15714e+06	2086.5	11	YJM789	Deletion	367486	right	Interstitial	705287
B9	chr5	158386	159092	158089	159257	1168	3	S288c	Recombination	151616	left	Interstitial	6043.5
B9	chr5	6986	7069	6980	7141	161	8	S288c	Recombination	507	left	Interstitial	144904
B9	chr5	14025	34811	13763.5	35874	22110.5	112	YJM789	Recombination	7290.5	left	Terminal	116172
B9	chr6	94943	95026	94747.5	95167	419.5	3	S288c	Deletion	89217.5	left	Interstitial	53401.5
B9	chr6	117908	123799	117374	125714	8341	24	S288c	Recombination	111844	left	Interstitial	22854
B9	chr6	213825	219079	213645	220304	6658.5	3	S288c	Recombination	49427.5	right	Interstitial	65076.5
B9	chr6	6065	6097	6065	6139	74	4	S288c	Recombination	535	left	Interstitial	142430
B9	chr6	25898	29907	16065.5	30047	13981.5	27	S288c	Recombination	10535.5	left	Terminal	118522
B9	chr6	248151	266889	247522	266889	19367	131	S288c	Recombination	2842	right	Terminal	98953.5
B9	chr7	21077	294111	21059	294858	273799	1323	YJM789	Recombination	20278	left	Interstitial	202121
B9	chr7	663901	670110	662724	671402	8678.5	6	YJM789	Recombination	412232	right	Interstitial	165745
B9	chr7	951500	953316	950658	953436	2777.5	13	YJM789	Recombination	130200	right	Interstitial	453679
B9	chr7	965476	973243	965026	973689	8663.5	15	YJM789	Recombination	109946	right	Interstitial	468046
B9	chr7	927	1080	861	1112.5	251.5	11	YJM789	Deletion	80	left	Interstitial	495866
B9	chr7	1422	1562	1307.5	1592	284.5	3	YJM789	Recombination	526.5	left	Interstitial	495387
B9	chr7	1782	1808	1730	1848.5	118.5	3	YJM789	Recombination	949	left	Interstitial	495130
B9	chr7	2283	2370	2094	2837.5	743.5	4	YJM789	Recombination	1313	left	Interstitial	494142
B9	chr7	4017	21025	3937.5	21030	17092.5	120	YJM789	Recombination	3156.5	left	Terminal	475949
B9	chr7	1023234	1079127	1023025	1079127	56102	206	YJM789	Recombination	4508	right	Terminal	526046
B9	chr8	82223	82815	81954	82971.5	1017.5	8	YJM789	Recombination	76449	left	Interstitial	22673
B9	chr8	194266	194377	194244	194432	188.5	3	S288c	Deletion	188738	left	Interstitial	88599
B9	chr8	554434	554653	554357	554696	339.5	4	S288c	Recombination	1408.5	right	Interstitial	448712
B9	chr8	556598	562225	556398	562225	5827.5	4	S288c	Recombination	0	right	Interstitial	450753
B9	chr8	24674	32029	23292.5	32327.5	9035	32	S288c	Recombination	17787.5	left	Terminal	73317
B9	chr8	278268	528510	272662	540938	268276	858	S288c	Recombination	15167	right	Terminal	167017
B9	chr9	38053	38447	37937.5	38457	519.5	9	S288c	Recombination	30153.5	left	Interstitial	317230
B9	chr9	38988	39104	38810	39181	371	3	S288c	Recombination	31026	left	Interstitial	316506
B9	chr9	253199	261061	252824	263396	10573	32	YJM789	Recombination	175672	right	Interstitial	92290.5
B9	chr9	272672	274009	272520	274106	1585.5	11	YJM789	Recombination	164962	right	Interstitial	81581
B9	chr10	614663	616238	614619	616440	1820.5	13	YJM789	Recombination	128462	right	Interstitial	178253
B9	chr10	745543	745627	745536	745627	91	7	S288c	Deletion	0	right	Interstitial	309170
B9	chr10	24461	345365	24461	345598	321137	1946	S288c	Recombination	16694	left	Terminal	90768
B9	chr11	547332	553084	547232	553178	5945	44	S288c	Recombination	112726	right	Interstitial	107045
B9	chr11	2796	15277	2758	15435.5	12677.5	99	S288c	Recombination	1951	left	Interstitial	424752
B9	chr11	15642	349225	15630	349286	333656	1565	S288c	Recombination	14823	left	Terminal	90901.5
B9	chr12	318597	321084	316066	321189	5123	8	YJM789	Recombination	303981	left	Interstitial	165178
B9	chr12	490443	665751	475568	666073	190504	770	S288c	Recombination	398208	right	Interstitial	324681
B9	chr12	938596	976087	938366	976138	37771.5	180	S288c	Recombination	88143	right	Interstitial	787479
B9	chr12	17583	22201	17583	22298	4715	61	S288c	Recombination	5498	left	Interstitial	128590
B9	chr12	1059711	1059775	1.05965e+06	1059991	336.5	4	S288c	Recombination	4290	right	Interstitial	908767
B9	chr12	1061917	1062194	1.06191e+06	1062194	284.5	5	S288c	Recombination	2087	right	Interstitial	911022
B9	chr12	981795	1059564	981776	1059576	77800	391	S288c	Recombination	4705	right	Terminal	830888
B9	chr13	284260	290482	283928	290529	6601	38	YJM789	Recombination	277584	left	Interstitial	15838
B9	chr13	366629	372322	366238	375409	9170.5	65	YJM789	Recombination	359894	left	Interstitial	98148.5
B9	chr13	793043	798063	792668	798076	5408.5	35	YJM789	Recombination	125464	right	Interstitial	524578
B9	chr13	9746	212859	9746	213284	203538	869	YJM789	Recombination	3402	left	Terminal	54806
B9	chr14	522469	522606	522454	523851	1397.5	6	YJM789	Recombination	259427	right	Interstitial	104966
B9	chr14	570113	570167	570074	571214	1140.5	4	S288c	Recombination	212064	right	Interstitial	57602.5
B9	chr14	599953	599990	599193	600001	808	3	S288c	Deletion	183277	right	Interstitial	28815.5
B9	chr14	642812	644434	642352	645202	2849.5	7	YJM789	Recombination	138076	right	Interstitial	13535.5
B9	chr14	720527	722226	719597	722308	2711	6	YJM789	Recombination	60970	right	Interstitial	90780.5
B9	chr15	24643	24665	24564.5	24667	102.5	4	S288c	Recombination	23717.5	left	Interstitial	301976
B9	chr15	74789	76996	74703.5	77076	2372.5	25	S288c	Recombination	73856.5	left	Interstitial	249567
B9	chr15	489305	495905	489042	496136	7094	52	YJM789	Recombination	488196	left	Interstitial	162400
B9	chr15	748605	750300	748327	750542	2215.5	8	YJM789	Recombination	333380	right	Interstitial	421684
B9	chr15	987547	1000192	987478	1.00048e+06	13000.5	29	S288c	Recombination	83443.5	right	Interstitial	660835
B9	chr15	1012882	1014395	1008875	1.0161e+06	7227.5	3	S288c	Recombination	67819.5	right	Interstitial	682232
B9	chr15	1073009	1073030	1072288	1.07336e+06	1074.5	4	S288c	Recombination	10559.5	right	Interstitial	745645
B9	chr16	64299	64316	63385.5	64360.5	975	4	S288c	Recombination	56162.5	left	Interstitial	491654
B9	chr16	166774	175312	166009	178044	12035	21	YJM789	Recombination	158786	left	Interstitial	377971
B9	chr16	210122	220050	208688	220163	11475	68	S288c	Recombination	201465	left	Interstitial	335852
B9	chr16	312657	314083	312531	314263	1732	12	S288c	Recombination	305308	left	Interstitial	241752
B9	chr16	717249	720834	715182	720942	5760.5	23	YJM789	Recombination	221454	right	Interstitial	159166
B9	chr16	896713	896854	896626	897196	570	6	S288c	Recombination	45200	right	Interstitial	340611
B9	chr16	904203	942354	902994	942354	39359.5	286	YJM789	Recombination	42	right	Terminal	346980
B11	chr1	27376	27402	27366.5	27403.5	37	5	S288c	Recombination	26565.5	left	Interstitial	124120
B11	chr1	173222	179401	172306	179469	7163.5	43	YJM789	Recombination	49942	right	Interstitial	20782
B11	chr1	179537	203590	179469	203697	24228	75	S288c	Recombination	25714	right	Interstitial	27945.5
B11	chr1	13413	18517	12887	18535	5648	17	S288c	Recombination	12086	left	Interstitial	132988
B11	chr1	22528	25207	20551	25279	4728	12	S288c	Recombination	19750	left	Terminal	126244
B11	chr2	140021	144742	139550	145108	5558	36	S288c	Recombination	132942	left	Interstitial	93157
B11	chr2	315655	319057	313086	319478	6392	16	S288c	Deletion	306478	left	Interstitial	74821.5
B11	chr2	525233	525674	525206	525757	550.5	4	YJM789	Recombination	286622	right	Interstitial	286942
B11	chr2	641071	642492	639235	642632	3397.5	9	S288c	Recombination	169746	right	Interstitial	400970
B11	chr2	6680	6841	6680	7501	821	6	YJM789	Recombination	72	left	Interstitial	230764
B11	chr2	8250	134090	8244	134636	126392	585	YJM789	Recombination	1636	left	Terminal	103628
B11	chr3	25689	30865	24413	31840.5	7427.5	3	YJM789	Recombination	23315	left	Interstitial	82602.5
B11	chr3	37664	40315	36049	41711	5662	6	YJM789	Recombination	34951	left	Interstitial	72732
B11	chr3	221332	269376	219299	271057	51758	136	YJM789	Recombination	44726	right	Interstitial	104856
B11	chr3	4489	9219	4430	9242	4812	3	S288c	Recombination	3332	left	Interstitial	105201
B11	chr3	306731	306755	306721	306769	48	3	S288c	Recombination	9014	right	Interstitial	192278
B11	chr3	272738	303884	271057	304041	32984	213	S288c	Recombination	11742	right	Terminal	156614
B11	chr4	482181	484028	480010	484810	4800.5	7	S288c	Deletion	479106	left	Interstitial	30244
B11	chr4	738008	755547	737334	757598	20264.5	37	YJM789	Recombination	736430	left	Interstitial	287568
B11	chr4	759692	778992	759677	779076	19399.5	91	YJM789	Recombination	745548	right	Interstitial	309911
B11	chr4	779966	796175	779711	799152	19441	77	YJM789	Recombination	725473	right	Interstitial	329945
B11	chr4	802129	967037	799152	967412	168260	527	S288c	Recombination	557213	right	Interstitial	349386
B11	chr4	969384	1152705	968925	1.15283e+06	183900	399	S288c	Recombination	371800	right	Interstitial	519159
B11	chr4	1155785	1157008	1155053	1.15714e+06	2086.5	11	S288c	Deletion	367486	right	Interstitial	705287
B11	chr4	1504290	1504301	1.5042e+06	1504482	285.5	3	S288c	Recombination	20143	right	Interstitial	1.05443e+06
B11	chr5	151574	249834	151546	250056	98510.5	509	YJM789	Recombination	145073	left	Interstitial	0
B11	chr5	250528	312677	250406	312942	62536	172	YJM789	Recombination	243932	left	Interstitial	98360
B11	chr5	313206	321401	312942	321482	8540	13	S288c	Recombination	248118	right	Interstitial	160896
B11	chr5	321562	443323	321482	443407	121926	527	YJM789	Recombination	126192	right	Interstitial	169436
B11	chr5	449685	516437	446608	517012	70404	311	YJM789	Recombination	52587	right	Interstitial	294562
B11	chr5	561590	564343	561568	564349	2781.5	83	YJM789	Recombination	5250	right	Interstitial	409522
B11	chr5	564461	565675	564446	565693	1247	41	YJM789	Recombination	3906	right	Interstitial	412400
B11	chr5	567548	568408	567512	568416	904	33	YJM789	Deletion	1183.5	right	Interstitial	415466
B11	chr5	526682	561510	526387	561517	35130	254	YJM789	Recombination	8082	right	Terminal	374342
B11	chr7	166195	166257	166059	166462	403	4	S288c	Deletion	165278	left	Interstitial	330517
B11	chr7	496647	502321	495847	502360	6512.5	47	S288c	Deletion	495066	left	Interstitial	0
B11	chr7	902040	903336	901396	903459	2062.5	17	S288c	Recombination	180176	right	Interstitial	404418
B11	chr7	698	795	692	861	169	4	S288c	Recombination	0	left	Interstitial	496118
B11	chr7	2357	2437	2328.5	2440	111.5	3	S288c	Recombination	1547.5	left	Interstitial	494539
B11	chr7	4017	6222	3925.5	6674	2748.5	25	S288c	Deletion	3144.5	left	Interstitial	490305
B11	chr8	184572	186921	184448	186964	2516	13	YJM789	Recombination	178942	left	Interstitial	78803
B11	chr8	416784	421693	416692	422116	5423	30	YJM789	Recombination	133990	right	Interstitial	311048
B11	chr8	428194	441992	427848	442070	14222.5	56	S288c	Recombination	114034	right	Interstitial	322204
B11	chr8	442149	525457	442070	525464	83394	292	YJM789	Recombination	30640.5	right	Interstitial	336426
B11	chr8	553543	553982	553454	554002	547.5	15	S288c	Recombination	2103	right	Interstitial	447810
B11	chr8	555254	556076	554854	556106	1252	10	S288c	Recombination	0	right	Interstitial	449210
B11	chr8	556575	556662	556480	556662	182.5	4	YJM789	Recombination	0	right	Interstitial	450835
B11	chr9	224745	231757	224688	232219	7530.5	40	YJM789	Recombination	206849	right	Interstitial	123468
B11	chr9	339383	341700	338774	344676	5902.5	20	S288c	Recombination	94392	right	Interstitial	11011
B11	chr9	438765	439001	438372	439001	629	6	YJM789	Recombination	67	right	Interstitial	82685
B11	chr10	236421	236856	236286	236878	593	5	S288c	Recombination	228518	left	Interstitial	199488
B11	chr10	390317	394930	388931	395011	6080	29	YJM789	Recombination	349891	right	Interstitial	41355
B11	chr10	660402	665860	660166	667644	7477	39	S288c	Recombination	77258.5	right	Interstitial	223800
B11	chr10	745529	745627	735274	745627	10352.5	8	YJM789	Recombination	0	right	Interstitial	298908
B11	chr11	615175	627587	615080	628122	13042.5	51	S288c	Recombination	37781.5	right	Interstitial	174892
B11	chr11	2796	15277	2758	15435.5	12677.5	99	S288c	Recombination	1951	left	Interstitial	424752
B11	chr11	646140	664498	646060	665451	19391	89	S288c	Recombination	453	right	Interstitial	205872
B11	chr11	15642	228339	15630	228886	213256	978	S288c	Recombination	14823	left	Terminal	211302
B11	chr11	635435	645980	635068	646060	10991.5	45	YJM789	Recombination	19844	right	Terminal	194881
B11	chr12	124013	124642	123782	124885	1103	4	S288c	Recombination	111697	left	Interstitial	26002.5
B11	chr12	938596	976087	938366	976138	37771.5	180	YJM789	Recombination	88143	right	Interstitial	787479
B11	chr12	1059711	1059876	1.05965e+06	1.06004e+06	387	6	S288c	Recombination	4239.5	right	Interstitial	908767
B11	chr12	1061902	1062194	1061789	1.06228e+06	491.5	6	YJM789	Recombination	2000.5	right	Interstitial	910902
B11	chr12	981795	1059564	981776	1059576	77800	391	YJM789	Recombination	4705	right	Terminal	830888
B11	chr13	71397	82357	71393.5	82742.5	11349	76	S288c	Recombination	65049.5	left	Interstitial	185348
B11	chr13	271672	277293	270928	277922	6994	11	S288c	Recombination	264584	left	Interstitial	2837.5
B11	chr13	417062	600288	417058	600321	183263	956	YJM789	Recombination	323220	right	Interstitial	148968
B11	chr13	602564	606945	602513	608004	5491	32	YJM789	Recombination	315537	right	Interstitial	334423
B11	chr13	609759	637703	609429	638681	29252	150	YJM789	Recombination	284860	right	Interstitial	341339
B11	chr13	793043	798063	792668	798076	5408.5	35	YJM789	Recombination	125464	right	Interstitial	524578
B11	chr14	364966	368957	364806	368993	4186.5	23	S288c	Recombination	357378	left	Interstitial	259824
B11	chr14	568008	568046	564784	568105	3321	3	S288c	Recombination	215173	right	Interstitial	60711.5
B11	chr14	9325	297638	9325	297700	288375	1036	YJM789	Recombination	1897	left	Terminal	331116
B11	chr14	752390	781374	749912	781374	31462	30	S288c	Recombination	1904	right	Terminal	121096
B11	chr15	92619	93191	92402	93525	1123	15	S288c	Recombination	91555	left	Interstitial	233118
B11	chr15	160688	161509	160580	161566	986.5	4	YJM789	Recombination	159733	left	Interstitial	165076
B11	chr15	170199	171745	169862	172012	2149.5	12	S288c	Recombination	169015	left	Interstitial	154632
B11	chr15	328791	332131	327742	333528	5787	10	S288c	Recombination	326894	left	Interstitial	1098.5
B11	chr15	339985	344523	339198	345100	5902	15	S288c	Recombination	338352	left	Interstitial	12555.5
B11	chr15	388702	391446	388314	391460	3146.5	24	S288c	Recombination	387467	left	Interstitial	61671
B11	chr15	392767	396070	392726	396254	3527.5	21	S288c	Recombination	391880	left	Interstitial	66083.5
B11	chr15	584081	590260	571814	590352	18538	51	YJM789	Recombination	493570	right	Interstitial	245170
B11	chr15	590443	621321	590352	621365	31013.5	202	S288c	Recombination	462557	right	Interstitial	263708
B11	chr15	622044	623442	622041	623445	1404	50	S288c	Recombination	460477	right	Interstitial	295398
B11	chr15	624491	692352	624422	692583	68160.5	217	S288c	Recombination	391339	right	Interstitial	297780
B11	chr15	697375	893238	696994	893416	196422	694	S288c	Recombination	190506	right	Interstitial	370352
B11	chr15	895667	970186	895412	970198	74785.5	246	S288c	Recombination	113724	right	Interstitial	568770
B11	chr15	1075581	1075738	1.07557e+06	1075738	169.5	5	S288c	Recombination	8184	right	Interstitial	748926
B11	chr15	976495	1071523	973365	1071545	98180	120	S288c	Recombination	12377	right	Terminal	646722
B11	chr16	128382	455737	128184	455846	327662	1149	S288c	Recombination	120960	left	Interstitial	100169
B11	chr16	455955	456456	455846	457546	1699.5	4	YJM789	Recombination	448623	left	Interstitial	98469.5
B11	chr16	458635	488854	457546	489550	32004	94	S288c	Recombination	450322	left	Interstitial	66465.5
B11	chr16	517746	518057	517680	518446	766	5	YJM789	Recombination	423950	right	Interstitial	37568.5
B11	chr16	711113	727700	707312	728996	21683.5	46	S288c	Recombination	213400	right	Interstitial	151298
B11	chr16	15762	24955	15762	24960.5	9198.5	149	YJM789	Recombination	8539	left	Interstitial	531054
B11	chr16	25269	125270	25239	125462	100223	740	YJM789	Recombination	18016	left	Terminal	430553
B11	chr16	881984	942354	881910	942390	60480	451	S288c	Recombination	5.5	right	Terminal	325896
B13	chr2	118457	131783	118414	132032	13618	76	S288c	Recombination	111806	left	Interstitial	106234
B13	chr2	335995	337897	335678	338276	2598.5	11	YJM789	Recombination	329070	left	Interstitial	97413
B13	chr2	6680	6704	6680	6772.5	92.5	5	S288c	Recombination	72	left	Interstitial	231492
B13	chr3	11578	14631	11352	15423	4071	6	YJM789	Recombination	10254	left	Interstitial	99020
B13	chr3	303408	304205	303312	304252	940	19	S288c	Recombination	11531	right	Interstitial	188869
B13	chr3	306731	306755	306721	306769	48	3	S288c	Recombination	9014	right	Interstitial	192278
B13	chr3	314439	314585	314402	314585	183.5	9	S288c	Recombination	1198	right	Interstitial	199958
B13	chr3	295441	296054	295414	296192	778	9	YJM789	Recombination	19590.5	right	Terminal	180972
B13	chr4	26950	341978	26437	342779	316342	1684	S288c	Recombination	25533	left	Interstitial	106987
B13	chr4	358299	363624	357622	364266	6644	18	S288c	Recombination	356718	left	Interstitial	85500
B13	chr4	707342	720763	707178	720878	13700	102	S288c	Recombination	706274	left	Interstitial	257412
B13	chr4	759650	778992	757598	779076	21478	94	YJM789	Recombination	745548	right	Interstitial	307832
B13	chr4	779966	967037	779711	967412	187701	604	YJM789	Recombination	557213	right	Interstitial	329945
B13	chr4	969384	1152705	968925	1.15283e+06	183900	399	YJM789	Recombination	371800	right	Interstitial	519159
B13	chr4	1155785	1157008	1155053	1.15714e+06	2086.5	11	YJM789	Recombination	367486	right	Interstitial	705287
B13	chr4	17352	18141	17352	18356	1004	9	YJM789	Deletion	16448	left	Interstitial	431410
B13	chr4	18651	25924	18637.5	26437	7799.5	101	YJM789	Recombination	17733.5	left	Terminal	423329
B13	chr5	39651	43074	39408.5	43738.5	4330	15	YJM789	Recombination	32935.5	left	Interstitial	108307
B13	chr5	7021	7069	7011	7141	130	5	S288c	Deletion	538	left	Interstitial	144904
B13	chr6	191827	191880	191813	191882	69.5	6	S288c	Deletion	77848.5	right	Interstitial	43244.5
B13	chr7	21077	197465	21059	197639	176580	782	S288c	Recombination	20278	left	Interstitial	299340
B13	chr7	209279	211168	209204	211372	2167.5	11	YJM789	Recombination	208424	left	Interstitial	285607
B13	chr7	298874	299249	298204	299440	1236	3	S288c	Recombination	297422	left	Interstitial	197540
B13	chr7	435215	437349	434386	437679	3293.5	23	S288c	Recombination	433604	left	Interstitial	59300
B13	chr7	646311	931123	646134	931359	285224	947	YJM789	Recombination	152276	right	Interstitial	149156
B13	chr7	698	6222	680.5	6349	5668.5	97	S288c	Recombination	0	left	Interstitial	490630
B13	chr7	9430	21025	8278	21030	12752	93	S288c	Recombination	7497	left	Terminal	475949
B13	chr7	932056	1079127	931861	1079127	147266	699	YJM789	Recombination	4508	right	Terminal	434882
B13	chr8	192973	193114	192950	193148	198	3	S288c	Recombination	187446	left	Interstitial	87306
B13	chr8	194266	194377	194244	194432	188.5	3	S288c	Deletion	188738	left	Interstitial	88599
B13	chr8	348973	350566	348928	350768	1840.5	11	YJM789	Recombination	205336	right	Interstitial	243284
B13	chr8	480361	487814	477286	489417	12131.5	22	S288c	Recombination	66688	right	Interstitial	371641
B13	chr8	500211	528460	499210	528478	29268.5	57	YJM789	Recombination	27627	right	Interstitial	393565
B13	chr9	129784	134472	128988	134774	5786	43	YJM789	Recombination	121204	left	Interstitial	220914
B13	chr9	245567	248675	245166	248812	3645.5	31	YJM789	Recombination	190256	right	Interstitial	106876
B13	chr9	268176	269976	267980	270206	2225	16	YJM789	Recombination	168862	right	Interstitial	85481.5
B13	chr9	302871	312591	301715	312718	11003	49	YJM789	Recombination	126350	right	Interstitial	42969
B13	chr10	50434	57612	50101	57673	7572	45	S288c	Recombination	42334	left	Interstitial	378693
B13	chr10	136430	152475	136317	152776	16459	104	YJM789	Recombination	128550	left	Interstitial	283590
B13	chr10	338831	338882	338824	338938	114	3	S288c	Deletion	331056	left	Interstitial	97428.5
B13	chr10	745543	745627	745536	745627	91	7	S288c	Deletion	0	right	Interstitial	309170
B13	chr11	127867	134468	127538	135368	7830.5	22	YJM789	Recombination	126730	left	Interstitial	304820
B13	chr11	2796	15277	2758	15435.5	12677.5	99	S288c	Recombination	1951	left	Interstitial	424752
B13	chr11	15642	122543	15630	122744	107114	498	S288c	Recombination	14823	left	Terminal	317444
B13	chr12	40552	111246	40335.5	112134	71798.5	434	S288c	Recombination	28250.5	left	Interstitial	38753.5
B13	chr12	309630	310626	308248	310660	2412	9	YJM789	Recombination	296164	left	Interstitial	157361
B13	chr12	1059711	1059876	1.05965e+06	1060002	347.5	6	S288c	Recombination	4279	right	Interstitial	908767
B13	chr12	1061824	1061917	1061750	1062041	291	3	S288c	Deletion	2240	right	Interstitial	910862
B13	chr12	17583	40119	17583	40335.5	22752.5	133	YJM789	Recombination	5498	left	Terminal	110552
B13	chr13	382044	393433	381826	394142	12316	51	YJM789	Recombination	375482	left	Interstitial	113736
B13	chr13	463330	463374	463297	463384	87.5	4	S288c	Deletion	456953	left	Interstitial	195207
B13	chr13	625931	631615	625898	631786	5888	37	YJM789	Recombination	291756	right	Interstitial	357808
B13	chr13	793043	798063	792668	798076	5408.5	35	S288c	Recombination	125464	right	Interstitial	524578
B13	chr13	16406	16776	15195	19772	4577	3	YJM789	Recombination	8851	left	Interstitial	248318
B13	chr14	293080	412273	280916	412321	131405	521	YJM789	Recombination	273488	left	Interstitial	216496
B13	chr14	483093	484452	482469	484619	2150	10	S288c	Recombination	298659	right	Interstitial	144198
B13	chr14	508321	511916	507999	512158	4159	24	YJM789	Recombination	271120	right	Interstitial	116658
B13	chr14	522469	522606	522446	523851	1404.5	6	S288c	Recombination	259427	right	Interstitial	104966
B13	chr14	570020	570167	570006	571214	1208	6	S288c	Deletion	212064	right	Interstitial	57602.5
B13	chr14	599953	599990	599193	600001	808	3	S288c	Recombination	183277	right	Interstitial	28815.5
B13	chr14	704548	704562	704496	704570	73.5	3	S288c	Recombination	78708.5	right	Interstitial	75679.5
B13	chr14	15919	268752	12650.5	280916	268266	1016	S288c	Recombination	5222.5	left	Terminal	347900
B13	chr15	151148	156847	151055	156872	5817.5	46	S288c	Recombination	150208	left	Interstitial	169770
B13	chr15	387926	390363	387492	390404	2911.5	13	YJM789	Recombination	386646	left	Interstitial	60849.5
B13	chr15	1073009	1073030	1072288	1.07336e+06	1074.5	4	S288c	Deletion	10559.5	right	Interstitial	745645
B13	chr16	64299	64316	63385.5	64360.5	975	4	S288c	Deletion	56162.5	left	Interstitial	491654
B13	chr16	581566	581608	581532	581626	93	5	S288c	Deletion	360770	right	Interstitial	25517.5
B13	chr16	22695	24955	22633	24960.5	2327.5	36	S288c	Recombination	15410	left	Interstitial	531054
B13	chr16	25269	37575	25239	37648	12409	168	S288c	Recombination	18016	left	Terminal	518367
B15	chr1	28167	136160	27927.5	138672	110744	727	S288c	Recombination	27126.5	left	Interstitial	12851.5
B15	chr1	141184	151010	138672	151171	12499	31	YJM789	Recombination	78240	right	Interstitial	352.5
B15	chr1	173222	203590	172306	203697	31391.5	118	S288c	Recombination	25714	right	Interstitial	20782
B15	chr1	2542	18517	2539	18535	15996	86	S288c	Recombination	1738	left	Interstitial	132988
B15	chr1	22528	27402	20551	27403.5	6852.5	19	S288c	Recombination	19750	left	Terminal	124120
B15	chr2	55537	56865	55364.5	56903.5	1539	6	YJM789	Recombination	48756.5	left	Interstitial	181362
B15	chr2	84976	86533	84919	86616	1697	11	YJM789	Recombination	78311	left	Interstitial	151649
B15	chr2	559922	564041	559827	564296	4468.5	27	YJM789	Recombination	248084	right	Interstitial	321562
B15	chr2	660519	664174	660378	664815	4437	21	YJM789	Recombination	147564	right	Interstitial	422113
B15	chr2	665456	741344	664815	741541	76726	207	S288c	Recombination	70838	right	Interstitial	426550
B15	chr2	744063	744417	743392	744442	1049.5	7	S288c	Recombination	67937.5	right	Interstitial	505127
B15	chr2	748042	805115	747610	805115	57505.5	183	S288c	Recombination	7264	right	Terminal	509344
B15	chr4	482181	483422	480010	484508	4497.5	5	YJM789	Deletion	479106	left	Interstitial	30244
B15	chr4	485593	526657	484508	526663	42155.5	127	S288c	Recombination	483604	left	Interstitial	34741.5
B15	chr4	526783	593121	526773	593166	66393	294	S288c	Recombination	525869	left	Interstitial	77007
B15	chr4	593211	599511	593166	600138	6971.5	26	YJM789	Recombination	592262	left	Interstitial	143400
B15	chr4	600764	673237	600138	673546	73408.5	290	S288c	Recombination	599234	left	Interstitial	150372
B15	chr4	673855	676190	673546	676716	3169.5	19	YJM789	Recombination	672642	left	Interstitial	223780
B15	chr4	677241	755547	676716	757598	80883	451	S288c	Recombination	675812	left	Interstitial	226950
B15	chr4	759941	778992	759830	779076	19247	88	S288c	Recombination	745548	right	Interstitial	310064
B15	chr4	779966	967037	779711	967412	187701	604	S288c	Recombination	557213	right	Interstitial	329945
B15	chr4	969384	1152705	968925	1.15283e+06	183900	399	S288c	Recombination	371800	right	Interstitial	519159
B15	chr4	1155785	1157008	1155053	1.15714e+06	2086.5	11	S288c	Deletion	367486	right	Interstitial	705287
B15	chr5	455275	481740	455127	482062	26935	84	S288c	Recombination	87537	right	Interstitial	303082
B15	chr5	482384	516437	482062	517012	34950	198	YJM789	Recombination	52587	right	Interstitial	330016
B15	chr5	561590	564343	561568	564349	2781.5	83	YJM789	Recombination	5250	right	Interstitial	409522
B15	chr5	564461	565675	564446	565693	1247	41	YJM789	Recombination	3906	right	Interstitial	412400
B15	chr5	567548	568408	567512	568416	904	33	YJM789	Deletion	1183.5	right	Interstitial	415466
B15	chr5	526682	561510	526387	561517	35130	254	YJM789	Recombination	8082	right	Terminal	374342
B15	chr6	6065	6272	6065	16085	10020	9	S288c	Deletion	535	left	Interstitial	132484
B15	chr6	25898	53077	16085	54470.5	38385.5	215	YJM789	Recombination	10555	left	Terminal	94098
B15	chr7	21077	381517	21059	382475	361416	1547	S288c	Recombination	20278	left	Interstitial	114504
B15	chr7	420882	437349	419692	437679	17987	47	YJM789	Recombination	418911	left	Interstitial	59300
B15	chr7	454799	455013	453798	455319	1521.5	4	S288c	Recombination	453016	left	Interstitial	41660
B15	chr7	464945	466974	464656	467126	2470	18	YJM789	Recombination	463874	left	Interstitial	29853.5
B15	chr7	511938	514736	511246	514835	3589.5	14	S288c	Recombination	510464	left	Interstitial	14266.5
B15	chr7	580178	849134	579954	850028	270075	600	YJM789	Recombination	233606	right	Interstitial	82974.5
B15	chr7	850923	931123	850028	931359	81330.5	454	S288c	Recombination	152276	right	Interstitial	353050
B15	chr7	6822	21025	6649	21030	14381	95	S288c	Recombination	5868	left	Terminal	475949
B15	chr7	932056	1079127	931861	1079127	147266	699	S288c	Recombination	4508	right	Terminal	434882
B15	chr8	93033	93056	93029.5	93059	29.5	4	S288c	Recombination	87524.5	left	Interstitial	12585.5
B15	chr8	157807	168804	153618	169195	15576.5	91	S288c	Recombination	148114	left	Interstitial	47974
B15	chr8	226755	228114	226707	228556	1849.5	9	YJM789	Recombination	221202	left	Interstitial	121062
B15	chr8	231830	525457	230576	525464	294888	867	YJM789	Recombination	30640.5	right	Interstitial	124932
B15	chr8	528226	528367	528161	528432	270.5	5	YJM789	Recombination	27673.5	right	Interstitial	422516
B15	chr8	553543	553982	553454	554002	547.5	15	S288c	Recombination	2103	right	Interstitial	447810
B15	chr8	555254	556076	554854	556106	1252	10	S288c	Recombination	0	right	Interstitial	449210
B15	chr8	556575	556662	556480	556662	182.5	4	YJM789	Recombination	0	right	Interstitial	450835
B15	chr9	40145	43753	40053.5	44042	3988.5	20	S288c	Recombination	32269.5	left	Interstitial	311645
B15	chr9	353530	355716	350591	355876	5285.5	13	YJM789	Recombination	83191.5	right	Interstitial	0
B15	chr10	448328	453420	447452	454765	7313	30	YJM789	Recombination	290137	right	Interstitial	11086
B15	chr10	580962	583236	580814	583475	2661	17	YJM789	Recombination	161427	right	Interstitial	144448
B15	chr10	591126	593074	590620	594357	3737.5	6	YJM789	Recombination	150545	right	Interstitial	154254
B15	chr10	671956	673954	671513	674262	2749	3	YJM789	Recombination	70640	right	Interstitial	235147
B15	chr10	745593	745627	745568	745627	59	6	YJM789	Recombination	0	right	Interstitial	309202
B15	chr11	54942	56757	54573	57522.5	2949.5	7	YJM789	Recombination	53766	left	Interstitial	382665
B15	chr11	458675	461216	458264	462722	4458	5	YJM789	Deletion	203182	right	Interstitial	18077
B15	chr11	580464	581882	579822	581903	2081	16	YJM789	Recombination	84001	right	Interstitial	139634
B15	chr11	666420	666468	666416	666468	52	4	S288c	Recombination	0	right	Interstitial	226228
B15	chr12	173861	174679	173064	175116	2051	5	S288c	Recombination	160980	left	Interstitial	22177
B15	chr12	517690	520061	517514	520418	2903.5	12	YJM789	Recombination	505429	left	Interstitial	366626
B15	chr12	601350	602094	601215	602140	925	5	YJM789	Recombination	462141	right	Interstitial	450328
B15	chr13	167925	168084	167272	168109	837	5	S288c	Recombination	160928	left	Interstitial	99981
B15	chr13	410660	415566	410152	415669	5517.5	18	S288c	Recombination	403808	left	Interstitial	142062
B15	chr13	463170	600288	463155	600321	137166	718	S288c	Recombination	323220	right	Interstitial	195065
B15	chr13	602564	637703	602513	638681	36168	185	S288c	Recombination	284860	right	Interstitial	334423
B15	chr13	793043	798063	792668	798076	5408.5	35	S288c	Recombination	125464	right	Interstitial	524578
B15	chr14	143460	144039	143349	146038	2689	7	YJM789	Recombination	135921	left	Interstitial	482778
B15	chr14	164201	165261	164070	165383	1312.5	5	S288c	Recombination	156642	left	Interstitial	463434
B15	chr14	385111	392820	384956	392921	7964.5	43	S288c	Recombination	377528	left	Interstitial	235896
B15	chr14	695952	711992	695496	712648	17151.5	118	YJM789	Recombination	70630	right	Interstitial	66680
B15	chr14	9325	9382	9325	12650.5	3325.5	3	S288c	Recombination	1897	left	Interstitial	616166
B15	chr15	373468	373586	373304	373644	339.5	4	YJM789	Recombination	372457	left	Interstitial	46661
B15	chr15	456978	457531	456556	457565	1009	3	S288c	Recombination	455709	left	Interstitial	129913
B15	chr15	697375	700554	696994	700700	3706	12	S288c	Recombination	383222	right	Interstitial	370352
B15	chr15	785050	785674	783762	787554	3792	3	YJM789	Recombination	296368	right	Interstitial	457119
B15	chr15	796340	893238	796147	893416	97269.5	411	S288c	Recombination	190506	right	Interstitial	469504
B15	chr15	895667	970186	895412	970198	74785.5	246	S288c	Recombination	113724	right	Interstitial	568770
B15	chr15	1075581	1075738	1.07557e+06	1075738	169.5	5	S288c	Recombination	8184	right	Interstitial	748926
B15	chr15	976495	1071523	973365	1071545	98180	120	S288c	Recombination	12377	right	Terminal	646722
B15	chr16	128382	180776	128184	181944	53760	104	YJM789	Recombination	120960	left	Interstitial	374072
B15	chr16	183111	183482	181944	191310	9366.5	4	S288c	Recombination	174720	left	Interstitial	364705
B15	chr16	199138	478768	191310	480300	288990	1105	YJM789	Recombination	184087	left	Interstitial	75714.5
B15	chr16	481833	522033	480300	522733	42432.5	198	S288c	Recombination	419663	right	Interstitial	33282
B15	chr16	890080	897538	890008	898756	8748	53	S288c	Recombination	43640	right	Interstitial	333993
B15	chr16	15762	24955	15762	24960.5	9198.5	149	YJM789	Recombination	8539	left	Interstitial	531054
B15	chr16	25269	125270	25239	125462	100223	740	YJM789	Recombination	18016	left	Terminal	430553
