# Supplementary material for: Loss of Heterozygosity associated with ubiquitous environments in yeast
Source: PLoS Genet. 2025 May 12;21(5):e1011692. doi: 10.1371/journal.pgen.1011692 (PMC12068580; doi:10.1371/journal.pgen.1011692)
Supplement: S6 Table — (XLSX) [file pgen.1011692.s015.xlsx]

## Sheet: Sheet1
S6 Table. LOH tract profile across the seven environments
Proportion of short, medium, long and super-long LOH tracts across the seven environments									Interstitial and terminal LOH events in seven different environmental conditions							Distance of LOH tracts from centromere and telomere in seven different environmental conditions
Environment	LOH counts	Tracts	Percent		Definition	Size			Environment	LOH type	Mean LOH count	Median LOH count	Proportion of LOH count (%)			Environment	LOH – Centromere Distance (Kb)		LOH – Telomere Distance (Kb)
YPD	168	short	73.3624		Short tracts	< 1 kb			YPD	Interstitial	22.2	20.5	96.9				Mean	Median	Mean	Median
YPD	47	medium	20.524		Medium tracts	1-10 kb				Terminal	0.7	1	3.1			YPD	256.18	199.95	132.26	30.39
YPD	11	long	4.80349		Long tracts	10-100 kb			Ethanol	Interstitial	45.4	44.5	94.2			Ethanol	314.06	239.73	92.75	12.97
YPD	3	super-long	1.31004		Super long tracts	>100 kb				Terminal	2.8	3	5.8			NaCl	316.8	294.72	110.77	18.25
Ethanol	251	short	52.0747						NaCl	Interstitial	47.8	46.5	96.2			High temperature (370C)	306.29	256.86	93.17	21.19
Ethanol	195	medium	40.4564							Terminal	1.9	2	3.8			CR	301.91	230.04	118.61	20.21
Ethanol	30	long	6.22407						High temperature (370C)	Interstitial	49.4	47	93.4			H2O2	272.47	199.95	131.07	61.38
Ethanol	6	super-long	1.24481							Terminal	3.5	3	6.6			Blue light	263.26	210.68	158.36	87.97
NaCl	292	short	58.7525						CR	Interstitial	58.8	62.5	97.5
NaCl	176	medium	35.4125							Terminal	1.5	1.5	2.5
NaCl	26	long	5.23139						H2O2	Interstitial	68.4	64	91.1
NaCl	3	super-long	0.603622							Terminal	6.7	6	8.9
High temperature (370C)	290	short	54.8204						Blue	Interstitial	74.6	76	87.7
High temperature (370C)	192	medium	36.2949							Terminal	10.5	10.5	12.3
High temperature (370C)	37	long	6.99433
High temperature (370C)	10	super-long	1.89036
CR	367	short	60.8624						Percentage of the genome covered by terminal LOH events across seven different environments
CR	217	medium	35.9867						Environment	Mean (%)	Median (%)
CR	19	long	3.15091						YPD	0.63	0.19
CR	0	super-long	0						Ethanol	1.54	0.62
H2O2	263	short	35.02						NaCl	0.7	0.2
H2O2	334	medium	44.474						High temperature (370C)	2.75	1.45
H2O2	113	long	15.0466						CR	0.13	0.16
H2O2	41	super-long	5.45939						H2O2	8.3	7.4
Blue light	183	short	21.5041						Blue light	6.9	7.3
Blue light	356	medium	41.72
Blue light	225	long	26.4395						Tract size of interstitial events across seven different environments
Blue light	88	super-long	10.3408						Environment	Mean LOH tract size (Kb)	Median LOH tract size (Kb)
									YPD	3.4	0.2
									Ethanol	3.6	0.66
									NaCl	2	0.64
									High temperature (370C)	2.1	0.62
									CR	1.6	0.5
									H2O2	7.5	2.1
									Blue light	25.4	3.9
