# Supplementary material for: Loss of Heterozygosity associated with ubiquitous environments in yeast
Source: PLoS Genet. 2025 May 12;21(5):e1011692. doi: 10.1371/journal.pgen.1011692 (PMC12068580; doi:10.1371/journal.pgen.1011692)
Supplement: S7 Table — B) Small indel rate for all MA lines propagated in seven different environmental conditions. C) Spectrum of single nucleotide mutations in all seven environments. These include transition and transversion events covering all six types of SNMs. The transition (Ts) to transversion (Tv) ratio and AT/GC bias (GC > AT/AT > GC) are also shown. (XLSX) [file pgen.1011692.s016.xlsx]

## Sheet: SNP rate
S7A Table. SNM rates for all MA lines propagated in seven different environmental conditions.
Condition	Line	Type	No. of SNMs	SNM rate		Condition	No. of SNMs	Mean SNM rate	Fold change relative to YPD
YPD	Y-1	SNP	5	2.05147e-10		YPD	38	1.55912e-10	1
YPD	Y-2	SNP	5	2.05147e-10		Ethanol	20	8.18886e-11	0.525223
YPD	Y-3	SNP	2	8.2059e-11		NaCl	51	2.07714e-10	1.33225
YPD	Y-5	SNP	1	4.10295e-11		High temperature (370C)	28	1.16653e-10	0.7482
YPD	Y-7	SNP	1	4.10295e-11		CR	22	9.48038e-11	0.60806
YPD	Y-8	SNP	4	1.64118e-10		H2O2	164	6.29361e-10	4.03664
YPD	Y-9	SNP	4	1.64118e-10		Blue light	1196	5.28046e-09	33.8682
YPD	Y-11	SNP	3	1.23088e-10
YPD	Y-13	SNP	9	3.69265e-10
YPD	Y-15	SNP	4	1.64118e-10
Ethanol	E-1	SNP	4	1.63777e-10
Ethanol	E-2	SNP	0	0
Ethanol	E-3	SNP	2	8.18886e-11
Ethanol	E-5	SNP	5	2.04721e-10
Ethanol	E-7	SNP	1	4.09443e-11
Ethanol	E-8	SNP	1	4.09443e-11
Ethanol	E-9	SNP	2	8.18886e-11
Ethanol	E-11	SNP	3	1.22833e-10
Ethanol	E-13	SNP	0	0
Ethanol	E-15	SNP	2	8.18886e-11
NaCl	N-1	SNP	3	1.22185e-10
NaCl	N-2	SNP	5	2.03641e-10
NaCl	N-3	SNP	2	8.14564e-11
NaCl	N-5	SNP	2	8.14564e-11
NaCl	N-7	SNP	2	8.14564e-11
NaCl	N-8	SNP	8	3.25826e-10
NaCl	N-9	SNP	13	5.29467e-10
NaCl	N-11	SNP	5	2.03641e-10
NaCl	N-13	SNP	6	2.44369e-10
NaCl	N-15	SNP	5	2.03641e-10
High temperature (370C)	T-1	SNP	5	2.0831e-10
High temperature (370C)	T-2	SNP	3	1.24986e-10
High temperature (370C)	T-3	SNP	2	8.33238e-11
High temperature (370C)	T-5	SNP	2	8.33238e-11
High temperature (370C)	T-7	SNP	2	8.33238e-11
High temperature (370C)	T-8	SNP	2	8.33238e-11
High temperature (370C)	T-9	SNP	1	4.16619e-11
High temperature (370C)	T-11	SNP	5	2.0831e-10
High temperature (370C)	T-13	SNP	4	1.66648e-10
High temperature (370C)	T-15	SNP	2	8.33238e-11
CR	C-1	SNP	1	4.30927e-11
CR	C-2	SNP	5	2.15463e-10
CR	C-3	SNP	1	4.30927e-11
CR	C-5	SNP	1	4.30927e-11
CR	C-7	SNP	3	1.29278e-10
CR	C-8	SNP	3	1.29278e-10
CR	C-9	SNP	2	8.61853e-11
CR	C-11	SNP	2	8.61853e-11
CR	C-13	SNP	1	4.30927e-11
CR	C-15	SNP	3	1.29278e-10
H2O2	H-1	SNP	9	3.45381e-10
H2O2	H-2	SNP	13	4.98884e-10
H2O2	H-3	SNP	16	6.14011e-10
H2O2	H-5	SNP	15	5.75635e-10
H2O2	H-7	SNP	16	6.14011e-10
H2O2	H-8	SNP	21	8.0589e-10
H2O2	H-9	SNP	18	6.90763e-10
H2O2	H-11	SNP	18	6.90763e-10
H2O2	H-13	SNP	28	1.07452e-09
H2O2	H-15	SNP	10	3.83757e-10
Blue light	B-1	SNP	103	4.54756e-09
Blue light	B-2	SNP	121	5.34228e-09
Blue light	B-3	SNP	133	5.87209e-09
Blue light	B-5	SNP	112	4.94492e-09
Blue light	B-7	SNP	107	4.72416e-09
Blue light	B-8	SNP	127	5.60718e-09
Blue light	B-9	SNP	93	4.10605e-09
Blue light	B-11	SNP	121	5.34228e-09
Blue light	B-13	SNP	127	5.60718e-09
Blue light	B-15	SNP	152	6.71096e-09

## Sheet: Small indel rate
S7B Table. Small indel rate for all MA lines propagated in seven different environmental conditions
Condition	Line	Type	No. of small indels	Small indel rate		Condition	No. of small indels	Mean small indel rate	Fold change relative to YPD
YPD	Y-1	Small indel	1	4.10295e-11		YPD	4	1.64118e-11	1
YPD	Y-2	Small indel	0	0		Ethanol	9	3.68498e-11	2.24533
YPD	Y-3	Small indel	0	0		NaCl	8	3.25826e-11	1.98531
YPD	Y-5	Small indel	1	4.10295e-11		High temperature (370C)	0	0
YPD	Y-7	Small indel	0	0		CR	5	2.15463e-11	1.31286
YPD	Y-8	Small indel	0	0		H2O2	9	3.45381e-11	2.10447
YPD	Y-9	Small indel	0	0		Blue light	22	9.71323e-11	5.91844
YPD	Y-11	Small indel	0	0
YPD	Y-13	Small indel	0	0
YPD	Y-15	Small indel	2	8.2059e-11
Ethanol	E-1	Small indel	0	0
Ethanol	E-2	Small indel	1	4.09443e-11
Ethanol	E-3	Small indel	0	0
Ethanol	E-5	Small indel	0	0
Ethanol	E-7	Small indel	1	4.09443e-11
Ethanol	E-8	Small indel	3	1.22833e-10
Ethanol	E-9	Small indel	1	4.09443e-11
Ethanol	E-11	Small indel	1	4.09443e-11
Ethanol	E-13	Small indel	0	0
Ethanol	E-15	Small indel	2	8.18886e-11
NaCl	N-1	Small indel	1	4.07282e-11
NaCl	N-2	Small indel	0	0
NaCl	N-3	Small indel	1	4.07282e-11
NaCl	N-5	Small indel	0	0
NaCl	N-7	Small indel	0	0
NaCl	N-8	Small indel	2	8.14564e-11
NaCl	N-9	Small indel	0	0
NaCl	N-11	Small indel	1	4.07282e-11
NaCl	N-13	Small indel	1	4.07282e-11
NaCl	N-15	Small indel	2	8.14564e-11
High temperature (370C)	T-1	Small indel	0	0
High temperature (370C)	T-2	Small indel	0	0
High temperature (370C)	T-3	Small indel	0	0
High temperature (370C)	T-5	Small indel	0	0
High temperature (370C)	T-7	Small indel	0	0
High temperature (370C)	T-8	Small indel	0	0
High temperature (370C)	T-9	Small indel	0	0
High temperature (370C)	T-11	Small indel	0	0
High temperature (370C)	T-13	Small indel	0	0
High temperature (370C)	T-15	Small indel	0	0
CR	C-1	Small indel	0	0
CR	C-2	Small indel	1	4.30927e-11
CR	C-3	Small indel	0	0
CR	C-5	Small indel	4	1.72371e-10
CR	C-7	Small indel	0	0
CR	C-8	Small indel	0	0
CR	C-9	Small indel	0	0
CR	C-11	Small indel	0	0
CR	C-13	Small indel	0	0
CR	C-15	Small indel	0	0
H2O2	H-1	Small indel	0	0
H2O2	H-2	Small indel	1	3.83757e-11
H2O2	H-3	Small indel	0	0
H2O2	H-5	Small indel	1	3.83757e-11
H2O2	H-7	Small indel	3	1.15127e-10
H2O2	H-8	Small indel	1	3.83757e-11
H2O2	H-9	Small indel	0	0
H2O2	H-11	Small indel	0	0
H2O2	H-13	Small indel	2	7.67514e-11
H2O2	H-15	Small indel	1	3.83757e-11
Blue light	B-1	Small indel	3	1.32453e-10
Blue light	B-2	Small indel	2	8.83021e-11
Blue light	B-3	Small indel	1	4.4151e-11
Blue light	B-5	Small indel	1	4.4151e-11
Blue light	B-7	Small indel	0	0
Blue light	B-8	Small indel	2	8.83021e-11
Blue light	B-9	Small indel	0	0
Blue light	B-11	Small indel	5	2.20755e-10
Blue light	B-13	Small indel	5	2.20755e-10
Blue light	B-15	Small indel	3	1.32453e-10

## Sheet: Spectrum
S7C Table. Spectrum of single nucleotide mutations in all seven environments. These include transition and transversion events covering all six types of SNMs. The transition (Ts) to transversion (Tv) ratio and AT/GC bias (GC>AT/AT>GC) are also shown.
Environment	Transition (%)		Transversion (%)				Ts/Tv	AT:GC
	A:T>G:C	G:C>A:T	A:T>C:G	A:T>T:A	G:C>T:A	G:C>C:G
YPD	7.89	31.57	13.15	5.26	36.84	5.26	0.65	3.25
Ethanol	20.0	45.0	10.0	5.0	15.0	5.0	1.85	2.0
NaCl	21.56	21.56	7.84	3.92	39.21	5.88	0.75	2.06
High temperature (370C)	10.71	53.57	7.14	3.57	17.85	7.14	1.8	4.0
CR	9.09	45.45	0	4.54	22.72	18.18	1.2	7.5
H2O2	14.63	31.70	11.58	14.63	14.02	13.41	0.86	1.74
Blue	4.26	10.53	5.35	2.75	50.66	26.42	0.17	6.36
