# Supplementary material for: Loss of Heterozygosity associated with ubiquitous environments in yeast
Source: PLoS Genet. 2025 May 12;21(5):e1011692. doi: 10.1371/journal.pgen.1011692 (PMC12068580; doi:10.1371/journal.pgen.1011692)
Supplement: S8 Table — (XLSX) [file pgen.1011692.s017.xlsx]

## Sheet: Sheet1
S8 Table. Chromosome gain/loss rate across seven different environments
Environment	MA line	Chromosome	Gain/loss	n	chr. gain/loss rate
YPD	Y1			0	0		Environment	Mean
YPD	Y2			0	0		YPD	9.86349e-05
YPD	Y3			0	0		Ethanol	9.843e-05
YPD	Y5			0	0		NaCl	0.000685374
YPD	Y7	9	gain	1	0.000986349		High temperature (370C)	0
YPD	Y8			0	0		CR	0.000103595
YPD	Y9			0	0		H2O2	9.22552e-05
YPD	Y11			0	0		Blue light	0.000212278
YPD	Y13			0	0
YPD	Y15			0	0
Ethanol	E1			0	0
Ethanol	E2			0	0
Ethanol	E3	3	gain	1	0.0009843
Ethanol	E5			0	0
Ethanol	E7			0	0
Ethanol	E8			0	0
Ethanol	E9			0	0
Ethanol	E11			0	0
Ethanol	E13			0	0
Ethanol	E15			0	0
NaCl	N1			0	0
NaCl	N2			0	0
NaCl	N3	1,3,6	gain	3	0.00293732
NaCl	N5	4	gain	1	0.000979106
NaCl	N7			0	0
NaCl	N8			0	0
NaCl	N9			0	0
NaCl	N11			0	0
NaCl	N13	1,3,6	1,6-gain; 3-loss	3	0.00293732
NaCl	N15			0	0
High temperature (370C)	T1			0	0
High temperature (370C)	T2			0	0
High temperature (370C)	T3			0	0
High temperature (370C)	T5			0	0
High temperature (370C)	T7			0	0
High temperature (370C)	T8			0	0
High temperature (370C)	T9			0	0
High temperature (370C)	T11			0	0
High temperature (370C)	T13			0	0
High temperature (370C)	T15			0	0
CR	C1			0	0
CR	C2			0	0
CR	C3			0	0
CR	C5			0	0
CR	C7			0	0
CR	C8			0	0
CR	C9	4	gain	1	0.00103595
CR	C11			0	0
CR	C13			0	0
CR	C15			0	0
H2O2	H1			0	0
H2O2	H2			0	0
H2O2	H3			0	0
H2O2	H5			0	0
H2O2	H7			0	0
H2O2	H8			0	0
H2O2	H9			0	0
H2O2	H11			0	0
H2O2	H13			0	0
H2O2	H15	1	loss	1	0.000922552
Blue light	B1			0	0
Blue light	B2			0	0
Blue light	B3			0	0
Blue light	B5			0	0
Blue light	B7			0	0
Blue light	B8			0	0
Blue light	B9	14	gain	1	0.00106139
Blue light	B11	9	gain	1	0.00106139
Blue light	B13			0	0
Blue light	B15			0	0
