# Supplementary material for: Loss of Heterozygosity associated with ubiquitous environments in yeast
Source: PLoS Genet. 2025 May 12;21(5):e1011692. doi: 10.1371/journal.pgen.1011692 (PMC12068580; doi:10.1371/journal.pgen.1011692)
Supplement: S9 Table — (XLSX) [file pgen.1011692.s018.xlsx]

## Sheet: SVs
S9 Table. Structural variants called in five MA lines propagated on YPD and blue light exposure															Summary of the number of SV's called, with mean and median size in blue light exposure and YPD condition
Chromosome	start	end	SVLEN	SVTYPE	READ SUPPORT	AF	REF	ALT	QUALITY	GENOTYPE	MA line	ENVIRONMENT			SV TYPE	Environment	Total count
chr06	178055	178193	-139	DEL	24	0.462	GTTCAGCAGTGACTTCTGCCTCTTTTGGAGCGTCAAGATTTCCAAGCTCTGCCTTTACCTTGATAAATTCAGTTTTTTCGGAATTCTCCACTTCTGCATCTTCCTCGGTGTCAACTTCCACATCTTCATTTTCTTTATT	N	60	0/1	Y1	YPD			DEL	Blue light	23
chr08	526547	526680	-134	DEL	31	0.477	ACTGTGACCGGTACCAACGGTCAACCAACTGACGAAACTGTTATTGTCATTAGAACTCCAACTAGTGAGGGTTTGATTACTACAACTACCGAACCATGGACCGGTACTTTCACCTCTACATCCACTGAGGTTAC	N	57	0/1	Y7	YPD			DEL	YPD	5
chr08	556833	556833	95	INS	34	0.358	N	TGGAGTAGGGTAGTGTTAGGGTTGTGGGTGTGTGGGTGTGGGTGTGGGTGTGGTGTGTGTGTGTGGGTGTGGTGTGGTGTGGGTGTGGGTGTGTG	60	0/1	Y11	YPD			INS	Blue light	8
chr08	562469	562469	58	INS	24	0.224	N	GTGTGTGGGTGTGGTGTGTGGGTGTGTGTGTGTGGGTGTGGGTGTGTGTGTGGGTGTG	47	0/1	Y11	YPD			INS	YPD	4
chr09	4910	4970	-61	DEL	10	1	AAAGGTTATCAAACTGAGCCTTGCATGCAAAGTAAAAGCCGCGGACATACTCGCGATTAAA	N	57	1/1	Y1	YPD
chr09	325130	325130	337	INS	23	0.418	N	TGAGAAATGGGGAAATGTGAGATAATTTTGGGATTCCATTGTTGATAAAGGCTATAATATTAGGTATATAGAATATACTAGAAGTTCTCCTCGAGGATATAGGAATCCTGAATAGGAATGTATTATTTCTCAAGTACTTTAATATTACGATTATTCCTTCATCCCGTTTTATATGTTTCATTATCCTATTACGTATCAATCCTTGCACTTCAGCTTCCTCTAACCTCGATGGAGCAGCTTCTCATAACTTATGTCATCATCTTAACACCGTATATGATAATATATTGATAATATAACTATTAGTTGATAGACGATAGTCAATTTTATTCCAACAGAA	60	0/1	Y11	YPD			SV TYPE	Environment	Counts	Size
chr12	941192	947150	-5959	DEL	25	0.581	TGTTGGAATAAAAATCAACTATCATCTACTAACTAGTATTTACGTTACTAGTATATTATCATATACGGTGTTAGAAGATGACGCAAATGATGAGAAATAGTCATCTAAATTAGTGGAAGCTGAAACGCAAGGATTGATAATGTAATAGGATCAATGAATATTAACATATAAAATGATGATAATAATATTTATAGAATTGTGTAGAATTGCAGATTCCCTTTTATGGATTCCTAAATCCTCGAGGAGAACTTCTAGTATATCTACATACCTAATATTATTGCCTTATTAAAAATGGAATCCCAACAATTACATCAAAATCCACATTCTCTTCATGGTAGCGCCTATGCTTCGGTTACTTCTAAGGAAGTCCCATCAAATCAAGATCCGTTAGCCGTTTCA…	N	60	0/1	Y11	YPD			DEL	Blue light	16	50 - 1000 bp
chr12	215080	221004	-5925	DEL	39	0.672	TGAGATATATGTGGGTAATTAGATAATTGTTGGGATTCCATTGTTGATAAAGGCTATAATATTAGGTATACAGAATATACTAGAAGTTCTCCTCGAGGATATAGGAATCCTCAAAATGGAATCTATATTTCTACATACTAATATTACGATTATTCCTCATTCCGTTTTATATGTTTATATTCATTGATCCTATTACATTATCAATCCTTGCGTTTCAGCTTCCTCTAACATCGATGACAGCTTCTCATAACTTATGTCATCATCTTAACACCGTATATGATAATATATTGATAATATAACTATTAGTTGATAGACGATAGTGGATTTTTATTCCAACATACCACCCATAATGTAATAGATCTAATGAATCCATTTGTTTGTTAATAGTTTGAATGTTTT…	N	59	0/1	Y15	YPD			DEL	YPD	3	50 - 1000 bp
chr14	6657	6657	210	INS	66	0.641	N	CCACACCCACACCACACCCACACACCACACCCACACACACACCACACCCACACACCACACCCACACCCACACACCACACCCACACCCACACACACCACACCCACACCCACACCCACACCCACACACCCACACCCACACCCACACACCCACACCCACACCACACCCACACACACCACACCCACACCCACACCACACCCACACACACCACAC	59	0/1	Y3	YPD			INS	Blue light	8	50 - 1000 bp
															INS	YPD	4	50 - 1000 bp
															DEL	Blue light	7	>1 Kb
Chromosome	start	end	SVLEN	SVTYPE	READ SUPPORT	AF	REF	ALT	QUALITY	GENOTYPE	MA line	ENVIRONMENT			DEL	YPD	2	>1 Kb
chr01	26197	26463	-267	DEL	26	0.243	GCAGTAGTGGCTGTTGTTGGTGTTCTGATGACAATGATGGTTTCATCAGTTGGCAAACCGTTGGTACCGGTGACGGTGGTCATTTCAGTGGATGTAGAGGTAAAAGTGTCGTTCCATGGCTGAGTTGTAGTCATGGCAGTAGTGGCTGTTGTTGGTGTTCTGATGACAATGATGGTCTCATCAGTTGGCAAACCATTGGTACCGGTGACGGTGGTGATTTCAGTGGATGTAGAGGTAAAAGTGTCGTTCCATGGCTGAGTTGTAGTC	N	59	0/1	B7	Blue light			INS	Blue light	0	>1 Kb
chr03	88460	88518	-59	DEL	25	0.316	TCTTCTGACCATGCGACTCCTAATATAATGCCTGACAAATCCTCAAAAAATGTTACGGC	N	60	0/1	B9	Blue light			INS	YPD	0	>1 Kb
chr04	757415	758416	-1002	DEL	80	0.964	ATACCTAGTTGAACATGCCAAGGCCACCAATCACCATTTACTATCGGATAGTGCATACGAAGACCTAGTCAAGTGCAAGGAGAATCCTGATATGGAATTCTTGAAGGAGAAGTCTGCCAAACTAGGCCACACTGTGGTATCCAACGAGGCATATTCTGAATTGGAAAAGAAACTAGAACAACCATCACTGGAATACCTAGTTGAACATGCCAAGGCGACCAATCACCATTTACTATCGGATAGTGCATACGAAGACCTAGTCAAGTGCAAGGAGAATCCTGATATGGAATTCTTGAAGGAGAAGTCTGCCAAACTAGGCCATACTGTGGTATCCAACGAGGCATATTCTGAATTGCAACGCAAATACTCAGAATTGGAGAAGGAAGTAGAACAACCATC…	N	60	1/1	B7	Blue light
chr04	758388	758557	-170	DEL	63	0.829	GAAAAGAAACTAGAACAACCATCACTAGCATACCTAGTCGAACATGCCAAGGCTACCGATCACCATCTGCTATCGGATAGTGCATACGAAGACCTAGTCAAGTGCAAGGAGAATCCTGATATGGAATTCTTGAAGGAGAAGTCTGCCAAACTAGGCCACACTGTGGTATC	N	60	1/1	B11	Blue light			SV TYPE	Environment	Median SV size (bp)
chr04	759156	759325	-170	DEL	56	0.824	GAAAAGAAACTAGAACAACCATCACTAGCATACCTAGTCGAACATGCCAAGGCTACCGATCACCATCTGCTATCGGATAGTGCATACGAAGACCTAGTCAAGTGCAAGGAAAATCCTGATGTAGAATTCTTGAAGGAGAAGTCTGCTAAACTAGGCCATACTGTGGTATC	N	60	1/1	B11	Blue light			DEL	Blue light	403
chr08	1726	1726	72	INS	45	0.9	N	GGTGCTAGCAGTGGTAGTAGCACTAGTGTTGGAGTCGGTACTTTCGGTGGTAGTAGCACTAGTGTTGGAGTC	59	1/1	B3	Blue light			INS	Blue light	72
chr08	1806	1806	72	INS	50	0.98	N	CAGTGGTAGTAGCACTAGTCCTGACGTTGGTGCTGGCAGTGGTAGTAGCATTAGTGCTGGAGTTGGTACTTT	59	1/1	B3	Blue light			DEL	YPD	139
chr08	556987	562455	-5469	DEL	52	0.852	ATATATATGTCACTGTATTGCATGCTGGATGGTGTTAGACAAGGCCGTAGGGACATATAGCATCTAGGAAGTAACCTTGTACGAAAATAGGCAATATTTCCTGTTTAGGCGATTGTGACGCAGATTTTAGTCCAACGATCTAGCGTCAAGGAATTTTTTTATAGTGGGACATTGCACCAAGGAAGTAACTTGATACGTCGTGGGTGAATGGGTCTGTTTTCTTATTCGGCGGGGTAATACATTTTTGGGGGAAGTTTGTCTGTCTGACGCGCCATATGTAGGTACGCCAAAAAGGGCTCCTCTACTTCGAAGCGCGAGGTCGTATACCTAATAAGGAAATGTAATTTATAACTTTTTATTATATTGGTCTTTTCGAGAGCGGAACGTAGGTCCATGTTT…	N	49	1/1	B3	Blue light			INS	YPD	152.5
chr08	562461	562461	60	INS	25	0.316	N	TGTGGGTGTGGTGTGTGGGTGTGGTGTGTGGGTGTGGTGTGTGGGTGTGTGTGTGGGTGT	49	0/1	B3	Blue light
chr08	556825	556825	65	INS	26	0.239	N	TCAGGGTTGGATTAGAATAGTGTTAGGGTAGTGTTAGGGTAGTGTTAGGGTAGTGTTAGGGTAGT	58	0/1	B11	Blue light
chr08	526546	526680	-135	DEL	88	0.871	TACTGTGACCGGTACCAACGGTCAACCAACTGACGAAACTGTTATTGTCATTAGAACTCCAACTAGTGAGGGTTTGATTACTACAACTACCGAACCATGGACCGGTACTTTCACCTCTACATCCACTGAGGTTAC	N	57	1/1	B15	Blue light
chr08	538260	538662	-403	DEL	11	0.275	GCTTATCGTATCTTCTCCCGGAGTTCCTCAAGACTTATACTTCAGCCCGTTTAGGAATGCATAAAAGCAAATAGGATTCGTTACAACTGCTGCAGGACTCTTTAGGACTGCATCAAGGTAAGCCTCGCTGCACCTAAACGCAAAATGTGGTTGTAACCTTTTTAATTTTTTTCTTGAACTTGTTGAGTCGTAATAAATCGTTTCTGGGAAGTGGAAGGTAATAATGTAATGGAATCGGCGTTACTCGCATGTGCAGATATCAGCGACAAAAAGTGTTGTAGGGACGTTTCGATACCAAAATTTCCTAAATACAGCGCAGGAACATCACTACGCTAAACAAATCGTAGCGCATACATCTGATCGAAAAAAGACAGTTCCCAAAACAATGACATATGAAGA…	N	60	0/1	B15	Blue light
chr12	1910	2053	-144	DEL	79	0.24	CAGTGGTAGTAGCACTAGTGTTGGAGTCGGTACTTTCGGTGGTAGTAGCACTAGTGTTGGAGTTGGTACTTTCAGTGGTAGTCGCACTAGTCCTGACGTTGATGCTGGCAGTGGTAGTAGCACTAGTCCTGACGTTGGTGCTGG	N	57	0/1	B7	Blue light
chr12	1065115	1065115	96	INS	28	0.233	N	GGTGTGTGTGGGTGTGGTGTGTGTGGGTGTGGTGTGTGGGTGTGGGTGTGGGTGTGTGGGTGTGGGTGTGGTGTGTGTGGGTGTGGTGTGTGTGTG	59	0/1	B7	Blue light
chr12	650824	656743	-5920	DEL	35	0.7	TGTTGGAATAAAAATCAACTATCATCTACTAACTAGTATTTACGTTACTAGTATATTATCATATACGGTGTTAGAAGATGACGCAAATGATGAGAAATAGTCATCTAAATTAGTGGAAGCTGAAACGCAAGGATTGATAATGTAATAGGATCAATGAATATTAACATATAAAACGATGATAATAATATTTATAGAATTGTGTAGAATTGCAGATTCCCTTTTATGGATTCCTAAATCCTCGAGGAGAACTTCTAGTATATTCTGTATACCTAATATTATAGCCTTTATCAACAATGGAATCCCAACAATTATCTCAACACCCACACATTTCTCATGGTAGCGCCTGTGCTTCGGTTACTTCTAAGGAAGTCCACACAAATCAAGATCCGTTAGACGTTT…	N	60	0/1	B15	Blue light
chr13	923547	923547	456	INS	42	0.913	N	GAGGGTGGTAAGATGAAGTGAGACAATATCGTAATGTCCGTTTTAGTATACGGCGCTGATAAGTTATATTACCGTAGAATTATTTGGCGTTTCATTATAATTCTACAAAAACAACGTACATATCACTGTACCGTCTTCTTTAGATATAGTCTCTTCGTATGAGTAGTGTCACATACAAGATTAAAGATGCATCAGTTATGCTTTTAGGATATTGCGGTTAGCATATGGGAATGGAAATAGGATACAATTGTATCATAGCACCCGCATGAGTGTGAACACAGTACCATATTATAGCACAGTGAATGGAGAGTGTTACGACAGTGATGTGGCATATTATTCTAATGTATGGTCTGTGTAAGTACGAAATATTTTGAAATGGCATCCGTTCAAGCAATGGTA…	60	1/1	B3	Blue light
chr13	5095	5196	-102	DEL	53	0.473	TTCTCTTGGATACTTTAAATATGGACCTACGCTTAGCCTGCGCTTAGCCTACAACTTCTTCCGCTCTCGAAAAGACCAATATAATAGAAAGTTATAAATTAC	N	55	0/1	B15	Blue light
chr13	5256	5457	-202	DEL	53	0.482	CTACATATGGCGCGTCAGACAGACAAACTTCCCCCAAAAATGTATTACCCTGCCGAATAAGAAAACAGACCCATTCACCCACGACGTATCAAGTTACTTCCTTGGTGCAATGTCCCACTATAAAAAAATTCCTTGACGCTAGATCGTTGGACTAAAATCTGCGTCACAATCGCCTAAACAGGAAATATTGCCTATTTTCGTA	N	55	0/1	B15	Blue light
chr13	5488	5847	-360	DEL	55	0.387	TACGGCCTTGTCTAACACCATCCAGCATGCAATACAGTGACATATATATACACCCACACCCACACACCACACCCACACCCACACACCACACCCACACACCCTAACACAATCCTAACAGTACCCTATTCTAACCCTGATGAACCTGTCTCCAAACCTACCCTCCATTACCCTACCTCCCCACTCGTTACCCTGTCTCATTCAACCATACCACTCCCAACCACCATCCATCATCTCTCTACTTACCACTAACCACCGTCCACCATAACCGTTACCCTCCAATTACCCATATCCAACTCCACTACCACTTACCCTACTATTACCCTACCATCCACCATGTCCTACTCACTGTACTGTTGTTCT	N	55	0/1	B15	Blue light
chr14	6043	6191	-149	DEL	13	0.929	ATTTCCGGCCTGCAAAAATAAAGTAGTCGGTACGTACGTTCGTTTTCAATTTCCATGGTGCACAGTATCTTAACTATCTGCTTAGTCGAGGAGAACCAGGATTCTGTTCGTTGCTCAGCCGCTTCGTGGATATTCTCTTGGATACTTTA	N	39	1/1	B15	Blue light
chr14	6227	6376	-150	DEL	13	0.929	AACTTCTTCCGCTCTCGAAAAGACCAATATAATAGAAAGTTATAAATTACATTTCCTTATTAGGTATACGACCTCGCGCTTCGAAGTAGAGGAGCCCTTTTTGGCGTACCTACATATGGCGCGTCAGACAGACAAACTTCCCCCAAAAAT	N	39	1/1	B15	Blue light
chr15	1086271	1086871	-601	DEL	23	0.261	ATTATCTTGCGAGCATGTGCGCTCAATTTCGGGGCGGGTCCCCGTGGTGGCGCTGGTGACGAAGAGGATCGATCTATTACGAATGAAGAACCCATTATTCCCTCTGTGGACGAGCATGGCTTGAAAGTATGTAAGTTGCGTAGTCCTAACACTCCACGAAGACTCAGAAAAACACTAGATGCCGTGAAAGCTTTATTGGTGTCGTCTTGTGCTTGTACTGCAAGGGATTTAGATATATTTGATGACACCAACGGCGTTGCAATGTGGAAATGGATCAAAATTCTGTACCACGAAGTAGCGCAGGAAACCACGCTGAAGGACTCTTATAGAATAACTTTGGTACCTTCTTCTGATGGTATATCAGTATGTGGAAAACTTTTTAATCGCGAGTATGTCCGC…	N	42	0/1	B3	Blue light
chr15	1087148	1087612	-465	DEL	27	0.284	CTTCAGATTACGTGTTTTATTTTGTCACTGTGCTAAGGCAAATGCAAATATGTGCGCTTGGTAACAGTTATGACGCTTTTAATCATGATCCTTGGATGGATGTGGTGGGATTTGAGGATCCAGATCAAGTAACAAATCGAGACATTTCGAGGATAGTTTTGTATTCCTACATGTTTCTGAATACCGCGAAGGGCTGTCTGGTTGAATACGCAACTTTTCGGCAGTACATGAGGGAACTTCCGAAGAATGCACCTCAGAAGCTGAATTTTCGGGAGATGCGTCAGGGGTTGATTGCCCTAGGACGGCACTGCGTAGGTAGCAGATTTGAAACAGATTTGTACGAGTCGGCGACGAGTGAACTCATGGCCAATCATTCCGTTCAAACAGGGCGAAATATTT…	N	40	0/1	B3	Blue light
chr15	345101	345101	140	INS	46	0.523	N	CCAGCTCCTCTGTTGCACCATCCTCAAGTGAAGTTGCCAGCTCCTCTGTTGCACCATCCTCAAGTGAAGTTGCCAGCTCTTCTGTTTCATCCACAAGTGAAGCTACCAGCTCCTCTGTTGCACCATCTTCGAGTGAAATT	60	0/1	B11	Blue light
chr16	3524	3988	-465	DEL	24	1	GAAGCTCGTTCCTGCAATAAAGTGGCGGTCGTCCCACTGACACTAGTTAACGAAAAGGAATCCACACCGTAAATATTTCGCCCTGTTTGAACGGAATGATTGGCCATGAGTTCACTCGTCGCCGACTCGTACAAATCTGTTTCAAATCTGCTACCTACGCAGTGCCGTCCTAGGGCAATCAACCCCTGACGCATCTCCCGAAAATTCAGCTTCTGAGGTGCATTCTTCGGAAGTTCCCTCATGTACTGCCGAAAAGTTGCGTATTCAACCAGACAGCCCTTCGCGGTATTCAGAAACATGTAGGAATACAAAACTATCCTCGAAATGTCTCGATTTGTTACTTGATCTGGATCCTCAAATCCCACCACATCCATCCAAGGATCATGATTAAAAGCGTCA…	N	57	1/1	B3	Blue light
chr16	4267	4867	-601	DEL	24	1	AATTTCACGATATTTAACAGGTATCATTTGAAGGAAAGAATCGTTCTCCAGATACTCGTCAATTCCTCGCTTTGGCTCTCTGAACAAAACTTCTCGATTACGCAAAATGAGGCTGGCAATATCAACCACTGTAGGCATATAAAAGCAGTCGTTCAATTCTTCCCAAAGGTTATCAAACTGAGCCTTGCATGCAAAGTAAAAGCCGCGGACATACTCGCGATTAAACAGTTTTCCACATACTGATACACCATCAGAAGAAGGTACCAAAGTTATTCTATAAGAGTCCTTCAGCGCGGTTTCCTGCGCTACTTCGTGGTACAGAATTTTGATCCATTTCCACATCGCAACGCCGTTGTTGTCATCAAATATATCTAAATCCCTTGCGGTACAAGCACAAGA…	N	57	1/1	B3	Blue light
chr16	436487	443131	-6645	DEL	54	0.871	GATGACAGTTTCTCATCCCTTATGTTATCTTCTTACACTGTATGTGATAATATACTGGTAGTATGACTACTAGTTGATAGACGATAGTTGAATTTATTCCATAAATTATTTATGTAAAACTGCCGACCCCTTTTGTCGATTTCTATATTCTCGAAGAGAACTTCTAACATTTTCTGTATACCTGATATTATAGTCTTTAACAACAACGGAATCCTCACAGTTATCTACGATTCATCTATTTCTCATCAGTAACAAAGATATTTCAGTAGTTATTTTATATAATTCATGCGTTTCACACATAGAGATGGTTTCTTAAGTTTAGAATGACGTATTTAGCTATAATAAAATGTTTCATTGTGGGATAAAAACTTGTGGGCCATGACATGAGCAAATTTATTA…	N	59	1/1	B3	Blue light
chr16	844413	850343	-5931	DEL	30	0.492	GTTGGAATAAAAATCCACTATCGTCTATCAACTAATAGTTATATTATCAATATATTATCATATACGGTGTTAAGATGATGACATAAGTTATGAGAAGCTGTCATCGATGTTAGAGGAAGCTGAAACGCAAGGATTGATAATGTAATAGGATCAATGAATATAAACATATAAAACGGAATGAGGAATAATCGTAATATTAGTATGTAGAAATATAGATTCCATTTTGAGGATTCCTATATCCTCGAGGAGAACTTCTAGTATATTCTGTATACCTAATATTATAGCCTTTATCAACAATGGAATCCCAACAATTATCTAATTACCCACATATATCTCATGGTAGCGCCTGTGCTTCGGTTACTTCTAAGGAAGTCCACACAAATCAAGATCCGTTAGACG…	N	59	0/1	B3	Blue light
chr16	850619	856890	-6272	DEL	31	0.508	TATCTCAAAATGAGAAATGGGTGAATGTTGAGATAATTGTTGGGATTCCATTGTTGATAAAGGCTATAATATTAGGTATACAGAATATACTAGAAGTTCTCCTCGAGGATATAGGAATCCTCAAAATGGAATCTATATTTCTACATACTAATATTACGATTATTCCTCATTCCGTTTTATATGTTTATATTCATTGATCCTATTACATTATCAATCCTTGCGTTTCAGCTTCCTCTAACATCGATGACAGCTTCTCATAACTTATGTCATCATCTTAACACCGTATATGATAATATATTGATAATATAACTATTAGTTGATAGACGATAGTGGATTTTTATTCCAACATACCACCCATAATGTAATAGATCTAATGAATCCATTTGTTTGTTAATAGTT…	N	59	0/1	B3	Blue light
chr16	15495	15495	62	INS	72	0.626	N	TAGACAGCAAAGTCTTTCCCGCTACCGAATTCATCGCTGTTGTTGCTTGCAGCCTCAAACCT	59	0/1	B7	Blue light
chr16	436483	443131	-6649	DEL	26	0.553	CTTCGATGACAGTTTCTCATCCCTTATGTTATCTTCTTACACTGTATGTGATAATATACTGGTAGTATGACTACTAGTTGATAGACGATAGTTGAATTTATTCCATAAATTATTTATGTAAAACTGCCGACCCCTTTTGTCGATTTCTATATTCTCGAAGAGAACTTCTAACATTTTCTGTATACCTGATATTATAGTCTTTAACAACAACGGAATCCTCACAGTTATCTACGATTCATCTATTTCTCATCAGTAACAAAGATATTTCAGTAGTTATTTTATATAATTCATGCGTTTCACACATAGAGATGGTTTCTTAAGTTTAGAATGACGTATTTAGCTATAATAAAATGTTTCATTGTGGGATAAAAACTTGTGGGCCATGACATGAGCAAATTT…	N	60	0/1	B9	Blue light
