# Supplementary material for: Loss of Heterozygosity associated with ubiquitous environments in yeast
Source: PLoS Genet. 2025 May 12;21(5):e1011692. doi: 10.1371/journal.pgen.1011692 (PMC12068580; doi:10.1371/journal.pgen.1011692)
Supplement: S10 Table — (XLSX) [file pgen.1011692.s019.xlsx]

## Sheet: Sheet1
S10 Table. Fold changes in gene expression (2-∆∆ Ct) in three independent biological replicates at high and low intensity blue light exposure.
	Low intensity blue light exposure (500 μmol·m−2·s−1)								High intensity blue light exposure (920 μmol·m−2·s−1)
		Rep I	Rep II	Rep III	AVG	SD	SEM				Rep I	Rep II	Rep III	AVG	SD	SEM
	POL 3	1.16771	0.944674	1.22743	1.11327	0.149032	0.0860439			POL 3	1.9433	1.85732	2.44755	2.08272	0.318861	0.184094
	REV3	0.911142	0.780235	0.944092	0.87849	0.0866711	0.0500396			REV3	1.8525	1.47318	2.14439	1.82336	0.318861	0.184094
	RAD7	0.988107	1.13911	1.58432	1.23718	0.309966	0.178959			RAD7	1.82157	1.2594	2.44243	1.84113	0.318861	0.184094
	RAD26	0.859706	1.06725	1.19421	1.04039	0.168862	0.0974923			RAD26	1.22218	1.6777	2.14364	1.68117	0.318861	0.184094
	RAD30	1.47247	1.01926	1.42673	1.30615	0.249505	0.144052			RAD30	1.7647	1.85286	3.37857	2.33204	0.318861	0.184094
	RAD51	0.945141	1.294	1.74913	1.32943	0.403165	0.232768			RAD51	1.49459	2.98526	3.2547	2.57818	0.948044	0.547353
	YAP1	0.90753	1.75486	1.69991	1.4541	0.474142	0.273746			YAP1	1.04196	2.92564	2.44135	2.13632	0.948044	0.547353
	PIF1	1.03147	1.11415	1.08754	1.07772	0.0422021	0.0243654			PIF1	1.64256	2.37987	2.72628	2.24957	0.948044	0.547353
	POL4	0.762679	1.65263	1.23834	1.21788	0.44533	0.257111			POL4	1.71281	2.99979	2.35129	2.35463	0.948044	0.547353
	MSH2	0.928588	0.309214	0.506859	0.581554	0.316371	0.182657			MSH2	1.86892	2.00957	2.2699	2.04946	0.948044	0.547353
		Low intensity	High intensity
	POL3	1.11327	2.08272
	REV3	0.87849	1.82336
	RAD7	1.23718	1.84113
	RAD26	1.04039	1.68117
	RAD30	1.30615	2.33204
	RAD51	1.32943	2.57818
	YAP1	1.4541	2.13632
	PIF1	1.07772	2.24957
	POL4	1.21788	2.35463
	MSH2	0.581554	2.04946
